# Supplementary material for: Metagenomic insights into the effects of cosmetics containing complex polysaccharides on the composition of skin microbiota in females
Source: Front Cell Infect Microbiol. 2023 Aug 1;13:1210724. doi: 10.3389/fcimb.2023.1210724 (PMC10428012; doi:10.3389/fcimb.2023.1210724)
Supplement: Supplementary file 2 [file Table_1.xlsx]

## Sheet: alphadiversity_obseved
group	samples	variable	value
cheek_B0d	LF_0d1	Observed	29
cheek_B0d	LF_0d10	Observed	20
cheek_B0d	LF_0d11	Observed	37
cheek_B0d	LF_0d12	Observed	10
cheek_B0d	LF_0d13	Observed	37
cheek_B0d	LF_0d14	Observed	50
cheek_B0d	LF_0d15	Observed	31
cheek_B0d	LF_0d16	Observed	40
cheek_B0d	LF_0d17	Observed	39
cheek_B0d	LF_0d2	Observed	54
cheek_B0d	LF_0d20	Observed	69
cheek_B0d	LF_0d21	Observed	43
cheek_B0d	LF_0d22	Observed	41
cheek_B0d	LF_0d23	Observed	31
cheek_B0d	LF_0d24	Observed	29
cheek_B0d	LF_0d25	Observed	49
cheek_B0d	LF_0d26	Observed	11
cheek_B0d	LF_0d27	Observed	89
cheek_B0d	LF_0d28	Observed	30
cheek_B0d	LF_0d29	Observed	139
cheek_B0d	LF_0d3	Observed	14
cheek_B0d	LF_0d30	Observed	27
cheek_B0d	LF_0d31	Observed	38
cheek_B0d	LF_0d32	Observed	38
cheek_B0d	LF_0d33	Observed	36
cheek_B0d	LF_0d34	Observed	37
cheek_B0d	LF_0d35	Observed	32
cheek_B0d	LF_0d36	Observed	7
cheek_B0d	LF_0d37	Observed	24
cheek_B0d	LF_0d38	Observed	7
cheek_B0d	LF_0d39	Observed	27
cheek_B0d	LF_0d4	Observed	26
cheek_B0d	LF_0d40	Observed	31
cheek_B0d	LF_0d5	Observed	27
cheek_B0d	LF_0d6	Observed	65
cheek_B0d	LF_0d7	Observed	22
cheek_B0d	LF_0d8	Observed	29
cheek_B28d	LF_0d81	Observed	31
cheek_B28d	LF_0d82	Observed	70
cheek_B0d	LF_0d9	Observed	15
cheek_B14d	LF_14d1	Observed	74
cheek_B14d	LF_14d10	Observed	77
cheek_B14d	LF_14d11	Observed	32
cheek_B14d	LF_14d12	Observed	28
cheek_B14d	LF_14d13	Observed	40
cheek_B14d	LF_14d14	Observed	64
cheek_B14d	LF_14d15	Observed	48
cheek_B14d	LF_14d16	Observed	40
cheek_B14d	LF_14d17	Observed	68
cheek_B14d	LF_14d2	Observed	68
cheek_B14d	LF_14d20	Observed	29
cheek_B14d	LF_14d21	Observed	79
cheek_B14d	LF_14d22	Observed	28
cheek_B14d	LF_14d23	Observed	26
cheek_B14d	LF_14d24	Observed	57
cheek_B14d	LF_14d25	Observed	36
cheek_B14d	LF_14d26	Observed	50
cheek_B14d	LF_14d27	Observed	29
cheek_B14d	LF_14d28	Observed	31
cheek_B14d	LF_14d29	Observed	59
cheek_B14d	LF_14d30	Observed	48
cheek_B14d	LF_14d31	Observed	84
cheek_B14d	LF_14d32	Observed	75
cheek_B14d	LF_14d33	Observed	36
cheek_B14d	LF_14d34	Observed	38
cheek_B14d	LF_14d35	Observed	70
cheek_B14d	LF_14d36	Observed	89
cheek_B14d	LF_14d37	Observed	28
cheek_B14d	LF_14d38	Observed	20
cheek_B14d	LF_14d39	Observed	84
cheek_B14d	LF_14d4	Observed	56
cheek_B14d	LF_14d40	Observed	46
cheek_B14d	LF_14d5	Observed	67
cheek_B14d	LF_14d6	Observed	26
cheek_B14d	LF_14d7	Observed	56
cheek_B14d	LF_14d8	Observed	28
cheek_B28d	LF_14d81	Observed	55
cheek_B28d	LF_14d82	Observed	31
cheek_B14d	LF_14d9	Observed	23
cheek_B28d	LF_28d1	Observed	127
cheek_B28d	LF_28d10	Observed	31
cheek_B28d	LF_28d11	Observed	31
cheek_B28d	LF_28d12	Observed	21
cheek_B28d	LF_28d13	Observed	130
cheek_B28d	LF_28d14	Observed	214
cheek_B28d	LF_28d15	Observed	148
cheek_B28d	LF_28d16	Observed	32
cheek_B28d	LF_28d17	Observed	183
cheek_B28d	LF_28d2	Observed	45
cheek_B28d	LF_28d20	Observed	231
cheek_B28d	LF_28d21	Observed	17
cheek_B28d	LF_28d22	Observed	44
cheek_B28d	LF_28d23	Observed	151
cheek_B28d	LF_28d24	Observed	27
cheek_B28d	LF_28d25	Observed	34
cheek_B28d	LF_28d26	Observed	209
cheek_B28d	LF_28d27	Observed	31
cheek_B28d	LF_28d28	Observed	16
cheek_B28d	LF_28d29	Observed	28
cheek_B28d	LF_28d30	Observed	33
cheek_B28d	LF_28d31	Observed	137
cheek_B28d	LF_28d32	Observed	29
cheek_B28d	LF_28d33	Observed	21
cheek_B28d	LF_28d35	Observed	34
cheek_B28d	LF_28d36	Observed	163
cheek_B28d	LF_28d37	Observed	19
cheek_B28d	LF_28d38	Observed	219
cheek_B28d	LF_28d39	Observed	19
cheek_B28d	LF_28d4	Observed	44
cheek_B28d	LF_28d40	Observed	155
cheek_B28d	LF_28d5	Observed	186
cheek_B28d	LF_28d6	Observed	32
cheek_B28d	LF_28d7	Observed	50
cheek_B28d	LF_28d8	Observed	41
cheek_B28d	LF_28d81	Observed	41
cheek_B28d	LF_28d82	Observed	27
cheek_B28d	LF_28d9	Observed	29
