# Supplementary material for: Metagenomic insights into the effects of cosmetics containing complex polysaccharides on the composition of skin microbiota in females
Source: Front Cell Infect Microbiol. 2023 Aug 1;13:1210724. doi: 10.3389/fcimb.2023.1210724 (PMC10428012; doi:10.3389/fcimb.2023.1210724)
Supplement: Supplementary file 3 [file Table_2.xlsx]

## Sheet: alpha-diversity-ob
group	samples	observed_otus
forehead_B0d	FH_0d1	96
forehead_B0d	FH_0d10	68
forehead_B0d	FH_0d11	54
forehead_B0d	FH_0d12	39
forehead_B0d	FH_0d13	46
forehead_B0d	FH_0d14	51
forehead_B0d	FH_0d15	46
forehead_B0d	FH_0d16	37
forehead_B0d	FH_0d17	26
forehead_B0d	FH_0d2	56
forehead_B0d	FH_0d20	26
forehead_B0d	FH_0d21	40
forehead_B0d	FH_0d22	87
forehead_B0d	FH_0d23	36
forehead_B0d	FH_0d24	41
forehead_B0d	FH_0d25	35
forehead_B0d	FH_0d26	43
forehead_B0d	FH_0d27	96
forehead_B0d	FH_0d28	61
forehead_B0d	FH_0d29	55
forehead_B0d	FH_0d3	53
forehead_B0d	FH_0d30	39
forehead_B0d	FH_0d31	14
forehead_B0d	FH_0d32	35
forehead_B0d	FH_0d33	33
forehead_B0d	FH_0d34	14
forehead_B0d	FH_0d35	36
forehead_B0d	FH_0d37	23
forehead_B0d	FH_0d38	26
forehead_B0d	FH_0d39	39
forehead_B0d	FH_0d4	44
forehead_B0d	FH_0d40	54
forehead_B0d	FH_0d5	50
forehead_B0d	FH_0d6	60
forehead_B0d	FH_0d7	34
forehead_B0d	FH_0d8	40
forehead_B0d	FH_0d81	34
forehead_B0d	FH_0d82	25
forehead_B0d	FH_0d9	52
forehead_B14d	FH_14d1	51
forehead_B14d	FH_14d10	76
forehead_B14d	FH_14d11	65
forehead_B14d	FH_14d12	70
forehead_B14d	FH_14d13	89
forehead_B14d	FH_14d14	115
forehead_B14d	FH_14d15	67
forehead_B14d	FH_14d16	93
forehead_B14d	FH_14d17	59
forehead_B14d	FH_14d2	110
forehead_B14d	FH_14d20	67
forehead_B14d	FH_14d21	129
forehead_B14d	FH_14d22	22
forehead_B14d	FH_14d23	74
forehead_B14d	FH_14d24	163
forehead_B14d	FH_14d25	61
forehead_B14d	FH_14d26	86
forehead_B14d	FH_14d27	181
forehead_B14d	FH_14d28	83
forehead_B14d	FH_14d29	100
forehead_B14d	FH_14d30	72
forehead_B14d	FH_14d31	95
forehead_B14d	FH_14d32	65
forehead_B14d	FH_14d33	179
forehead_B14d	FH_14d34	168
forehead_B14d	FH_14d35	98
forehead_B14d	FH_14d36	89
forehead_B14d	FH_14d37	131
forehead_B14d	FH_14d39	133
forehead_B14d	FH_14d4	87
forehead_B14d	FH_14d40	51
forehead_B14d	FH_14d5	94
forehead_B14d	FH_14d6	71
forehead_B14d	FH_14d7	107
forehead_B14d	FH_14d8	33
forehead_B14d	FH_14d81	34
forehead_B14d	FH_14d82	43
forehead_B14d	FH_14d9	59
forehead_B28d	FH_28d1	218
forehead_B28d	FH_28d10	16
forehead_B28d	FH_28d11	51
forehead_B28d	FH_28d12	41
forehead_B28d	FH_28d13	361
forehead_B28d	FH_28d14	348
forehead_B28d	FH_28d15	232
forehead_B28d	FH_28d17	432
forehead_B28d	FH_28d2	29
forehead_B28d	FH_28d20	342
forehead_B28d	FH_28d21	20
forehead_B28d	FH_28d22	14
forehead_B28d	FH_28d23	388
forehead_B28d	FH_28d24	59
forehead_B28d	FH_28d25	130
forehead_B28d	FH_28d26	386
forehead_B28d	FH_28d27	79
forehead_B28d	FH_28d28	129
forehead_B28d	FH_28d29	332
forehead_B28d	FH_28d30	131
forehead_B28d	FH_28d31	72
forehead_B28d	FH_28d32	313
forehead_B28d	FH_28d33	209
forehead_B28d	FH_28d34	369
forehead_B28d	FH_28d35	124
forehead_B28d	FH_28d36	224
forehead_B28d	FH_28d37	141
forehead_B28d	FH_28d38	287
forehead_B28d	FH_28d39	38
forehead_B28d	FH_28d5	312
forehead_B28d	FH_28d6	51
forehead_B28d	FH_28d7	323
forehead_B28d	FH_28d8	33
forehead_B28d	FH_28d82	24
forehead_B28d	FH_28d9	303
