# Supplementary material for: Metagenomic insights into the effects of cosmetics containing complex polysaccharides on the composition of skin microbiota in females
Source: Front Cell Infect Microbiol. 2023 Aug 1;13:1210724. doi: 10.3389/fcimb.2023.1210724 (PMC10428012; doi:10.3389/fcimb.2023.1210724)
Supplement: Supplementary file 4 [file Table_3.xlsx]

## Sheet: alphadiversity_shannon
group	samples	variable	value	se
cheek_B0d	LF_0d1	Shannon	1.56399
cheek_B0d	LF_0d10	Shannon	1.67339
cheek_B0d	LF_0d11	Shannon	1.65618
cheek_B0d	LF_0d12	Shannon	2.04637
cheek_B0d	LF_0d13	Shannon	2.74028
cheek_B0d	LF_0d14	Shannon	3.17694
cheek_B0d	LF_0d15	Shannon	2.5836
cheek_B0d	LF_0d16	Shannon	2.53652
cheek_B0d	LF_0d17	Shannon	2.53002
cheek_B0d	LF_0d2	Shannon	3.17904
cheek_B0d	LF_0d20	Shannon	2.92647
cheek_B0d	LF_0d21	Shannon	2.79675
cheek_B0d	LF_0d22	Shannon	2.24977
cheek_B0d	LF_0d23	Shannon	2.47131
cheek_B0d	LF_0d24	Shannon	2.74412
cheek_B0d	LF_0d25	Shannon	2.90934
cheek_B0d	LF_0d26	Shannon	2.25712
cheek_B0d	LF_0d27	Shannon	3.74672
cheek_B0d	LF_0d28	Shannon	2.89645
cheek_B0d	LF_0d29	Shannon	3.69096
cheek_B0d	LF_0d3	Shannon	1.87228
cheek_B0d	LF_0d30	Shannon	2.18805
cheek_B0d	LF_0d31	Shannon	2.47882
cheek_B0d	LF_0d32	Shannon	2.7797
cheek_B0d	LF_0d33	Shannon	2.87435
cheek_B0d	LF_0d34	Shannon	2.93586
cheek_B0d	LF_0d35	Shannon	2.7081
cheek_B0d	LF_0d36	Shannon	1.8449
cheek_B0d	LF_0d37	Shannon	2.54808
cheek_B0d	LF_0d38	Shannon	1.85103
cheek_B0d	LF_0d39	Shannon	2.72653
cheek_B0d	LF_0d4	Shannon	2.05367
cheek_B0d	LF_0d40	Shannon	2.64066
cheek_B0d	LF_0d5	Shannon	2.72358
cheek_B0d	LF_0d6	Shannon	2.34366
cheek_B0d	LF_0d7	Shannon	2.32566
cheek_B0d	LF_0d8	Shannon	2.57709
cheek_B28d	LF_0d81	Shannon	2.71812
cheek_B28d	LF_0d82	Shannon	3.42329
cheek_B0d	LF_0d9	Shannon	2.22255
cheek_B14d	LF_14d1	Shannon	3.0918
cheek_B14d	LF_14d10	Shannon	1.84186
cheek_B14d	LF_14d11	Shannon	1.58505
cheek_B14d	LF_14d12	Shannon	1.89929
cheek_B14d	LF_14d13	Shannon	2.69869
cheek_B14d	LF_14d14	Shannon	2.42193
cheek_B14d	LF_14d15	Shannon	1.80247
cheek_B14d	LF_14d16	Shannon	1.64697
cheek_B14d	LF_14d17	Shannon	2.85658
cheek_B14d	LF_14d2	Shannon	2.64234
cheek_B14d	LF_14d20	Shannon	2.95502
cheek_B14d	LF_14d21	Shannon	2.98789
cheek_B14d	LF_14d22	Shannon	1.53344
cheek_B14d	LF_14d23	Shannon	2.00855
cheek_B14d	LF_14d24	Shannon	2.75459
cheek_B14d	LF_14d25	Shannon	2.34489
cheek_B14d	LF_14d26	Shannon	2.4892
cheek_B14d	LF_14d27	Shannon	2.17291
cheek_B14d	LF_14d28	Shannon	2.67701
cheek_B14d	LF_14d29	Shannon	3.04862
cheek_B14d	LF_14d30	Shannon	2.76311
cheek_B14d	LF_14d31	Shannon	2.64049
cheek_B14d	LF_14d32	Shannon	2.60592
cheek_B14d	LF_14d33	Shannon	2.41527
cheek_B14d	LF_14d34	Shannon	2.24137
cheek_B14d	LF_14d35	Shannon	2.4283
cheek_B14d	LF_14d36	Shannon	2.38651
cheek_B14d	LF_14d37	Shannon	2.55672
cheek_B14d	LF_14d38	Shannon	2.62863
cheek_B14d	LF_14d39	Shannon	3.13013
cheek_B14d	LF_14d4	Shannon	2.14797
cheek_B14d	LF_14d40	Shannon	2.71545
cheek_B14d	LF_14d5	Shannon	2.46031
cheek_B14d	LF_14d6	Shannon	1.53026
cheek_B14d	LF_14d7	Shannon	2.37227
cheek_B14d	LF_14d8	Shannon	2.48367
cheek_B28d	LF_14d81	Shannon	2.49714
cheek_B28d	LF_14d82	Shannon	2.53224
cheek_B14d	LF_14d9	Shannon	2.58226
cheek_B28d	LF_28d1	Shannon	4.20595
cheek_B28d	LF_28d10	Shannon	1.32734
cheek_B28d	LF_28d11	Shannon	1.25301
cheek_B28d	LF_28d12	Shannon	1.5272
cheek_B28d	LF_28d13	Shannon	2.46265
cheek_B28d	LF_28d14	Shannon	4.25223
cheek_B28d	LF_28d15	Shannon	2.79396
cheek_B28d	LF_28d16	Shannon	1.3322
cheek_B28d	LF_28d17	Shannon	4.59237
cheek_B28d	LF_28d2	Shannon	1.69098
cheek_B28d	LF_28d20	Shannon	4.15512
cheek_B28d	LF_28d21	Shannon	1.25142
cheek_B28d	LF_28d22	Shannon	1.53077
cheek_B28d	LF_28d23	Shannon	3.99526
cheek_B28d	LF_28d24	Shannon	0.914513
cheek_B28d	LF_28d25	Shannon	1.63367
cheek_B28d	LF_28d26	Shannon	4.42966
cheek_B28d	LF_28d27	Shannon	1.63894
cheek_B28d	LF_28d28	Shannon	0.334148
cheek_B28d	LF_28d29	Shannon	0.877696
cheek_B28d	LF_28d30	Shannon	1.87562
cheek_B28d	LF_28d31	Shannon	4.25873
cheek_B28d	LF_28d32	Shannon	1.23464
cheek_B28d	LF_28d33	Shannon	0.248218
cheek_B28d	LF_28d35	Shannon	1.7567
cheek_B28d	LF_28d36	Shannon	4.08324
cheek_B28d	LF_28d37	Shannon	1.23545
cheek_B28d	LF_28d38	Shannon	3.52293
cheek_B28d	LF_28d39	Shannon	1.34414
cheek_B28d	LF_28d4	Shannon	1.76181
cheek_B28d	LF_28d40	Shannon	3.49133
cheek_B28d	LF_28d5	Shannon	4.26457
cheek_B28d	LF_28d6	Shannon	1.59184
cheek_B28d	LF_28d7	Shannon	1.52577
cheek_B28d	LF_28d8	Shannon	1.82578
cheek_B28d	LF_28d81	Shannon	1.99207
cheek_B28d	LF_28d82	Shannon	1.22521
cheek_B28d	LF_28d9	Shannon	1.13614
