# Supplementary material for: Metagenomic insights into the effects of cosmetics containing complex polysaccharides on the composition of skin microbiota in females
Source: Front Cell Infect Microbiol. 2023 Aug 1;13:1210724. doi: 10.3389/fcimb.2023.1210724 (PMC10428012; doi:10.3389/fcimb.2023.1210724)
Supplement: Supplementary file 5 [file Table_4.xlsx]

## Sheet: alpha-diversity-shannon
group	samples	shannon
forehead_B0d	FH_0d1	2.74626
forehead_B0d	FH_0d10	1.75011
forehead_B0d	FH_0d11	1.50664
forehead_B0d	FH_0d12	1.23071
forehead_B0d	FH_0d13	1.6268
forehead_B0d	FH_0d14	1.47659
forehead_B0d	FH_0d15	1.44163
forehead_B0d	FH_0d16	1.27664
forehead_B0d	FH_0d17	1.15281
forehead_B0d	FH_0d2	1.76358
forehead_B0d	FH_0d20	1.24598
forehead_B0d	FH_0d21	1.52983
forehead_B0d	FH_0d22	2.60886
forehead_B0d	FH_0d23	1.28846
forehead_B0d	FH_0d24	1.34068
forehead_B0d	FH_0d25	1.32028
forehead_B0d	FH_0d26	1.41182
forehead_B0d	FH_0d27	2.295
forehead_B0d	FH_0d28	1.70116
forehead_B0d	FH_0d29	2.06221
forehead_B0d	FH_0d3	1.62669
forehead_B0d	FH_0d30	1.39697
forehead_B0d	FH_0d31	0.962716
forehead_B0d	FH_0d32	1.2379
forehead_B0d	FH_0d33	1.30427
forehead_B0d	FH_0d34	1.03271
forehead_B0d	FH_0d35	1.25453
forehead_B0d	FH_0d37	1.23535
forehead_B0d	FH_0d38	1.26263
forehead_B0d	FH_0d39	1.50081
forehead_B0d	FH_0d4	1.63435
forehead_B0d	FH_0d40	1.69651
forehead_B0d	FH_0d5	1.67965
forehead_B0d	FH_0d6	2.08582
forehead_B0d	FH_0d7	1.33706
forehead_B0d	FH_0d8	1.57753
forehead_B0d	FH_0d81	1.43256
forehead_B28d	FH_0d82	1.27257
forehead_B28d	FH_0d9	1.40443
forehead_B0d	FH_14d1	1.89585
forehead_B14d	FH_14d10	3.07537
forehead_B14d	FH_14d11	1.87654
forehead_B14d	FH_14d12	2.50153
forehead_B14d	FH_14d13	2.17209
forehead_B14d	FH_14d14	2.62542
forehead_B14d	FH_14d15	1.8285
forehead_B14d	FH_14d16	2.85078
forehead_B14d	FH_14d17	1.73095
forehead_B14d	FH_14d2	2.67195
forehead_B14d	FH_14d20	1.74475
forehead_B14d	FH_14d21	2.76464
forehead_B14d	FH_14d22	1.39356
forehead_B14d	FH_14d23	1.64806
forehead_B14d	FH_14d24	2.78232
forehead_B14d	FH_14d25	1.63663
forehead_B14d	FH_14d26	1.63743
forehead_B14d	FH_14d27	2.96064
forehead_B14d	FH_14d28	1.78044
forehead_B14d	FH_14d29	2.72852
forehead_B14d	FH_14d30	1.61988
forehead_B14d	FH_14d31	2.26493
forehead_B14d	FH_14d32	1.56568
forehead_B14d	FH_14d33	3.86398
forehead_B14d	FH_14d34	2.86474
forehead_B14d	FH_14d35	3.31736
forehead_B14d	FH_14d36	2.22586
forehead_B14d	FH_14d37	4.29604
forehead_B14d	FH_14d39	5.06792
forehead_B14d	FH_14d4	3.02578
forehead_B14d	FH_14d40	1.44181
forehead_B14d	FH_14d5	2.21672
forehead_B14d	FH_14d6	3.02673
forehead_B14d	FH_14d7	2.18766
forehead_B14d	FH_14d8	1.23381
forehead_B14d	FH_14d81	1.76869
forehead_B14d	FH_14d82	1.84143
forehead_B28d	FH_14d9	1.91954
forehead_B28d	FH_28d1	3.83844
forehead_B14d	FH_28d10	1.18637
forehead_B28d	FH_28d11	2.3844
forehead_B28d	FH_28d12	2.13737
forehead_B28d	FH_28d13	5.89729
forehead_B28d	FH_28d14	6.9501
forehead_B28d	FH_28d15	6.2517
forehead_B28d	FH_28d17	5.61082
forehead_B28d	FH_28d2	1.9687
forehead_B28d	FH_28d20	6.24144
forehead_B28d	FH_28d21	1.0354
forehead_B28d	FH_28d22	0.357898
forehead_B28d	FH_28d23	4.44473
forehead_B28d	FH_28d24	1.35864
forehead_B28d	FH_28d25	2.27748
forehead_B28d	FH_28d26	7.14608
forehead_B28d	FH_28d27	1.39759
forehead_B28d	FH_28d28	3.78018
forehead_B28d	FH_28d29	6.15614
forehead_B28d	FH_28d30	5.05773
forehead_B28d	FH_28d31	2.78455
forehead_B28d	FH_28d32	7.08587
forehead_B28d	FH_28d33	6.07657
forehead_B28d	FH_28d34	6.9103
forehead_B28d	FH_28d35	3.63575
forehead_B28d	FH_28d36	6.54175
forehead_B28d	FH_28d37	4.11129
forehead_B28d	FH_28d38	6.19128
forehead_B28d	FH_28d39	2.49946
forehead_B28d	FH_28d5	6.60252
forehead_B28d	FH_28d6	2.21061
forehead_B28d	FH_28d7	4.59884
forehead_B28d	FH_28d8	1.30306
forehead_B28d	FH_28d82	1.29197
forehead_B28d	FH_28d9	4.27085
