# Supplementary material for: Metagenomic insights into the effects of cosmetics containing complex polysaccharides on the composition of skin microbiota in females
Source: Front Cell Infect Microbiol. 2023 Aug 1;13:1210724. doi: 10.3389/fcimb.2023.1210724 (PMC10428012; doi:10.3389/fcimb.2023.1210724)
Supplement: Supplementary file 6 [file Table_5.xlsx]

## Sheet: bray_curtis_distance_matrix-che
	cheek_0d11	cheek_0d13	cheek_0d17	cheek_0d2	cheek_0d20	cheek_0d27	cheek_0d29	cheek_0d4	cheek_0d6	cheek_14d1	cheek_14d10	cheek_14d14	cheek_14d16	cheek_14d17	cheek_14d24	cheek_14d29	cheek_14d31	cheek_14d32	cheek_14d35	cheek_14d36	cheek_14d39	cheek_14d4	cheek_14d6	cheek_28d1	cheek_28d10	cheek_28d11	cheek_28d12	cheek_28d13	cheek_28d14	cheek_28d15	cheek_28d16	cheek_28d17	cheek_28d2	cheek_28d20	cheek_28d21	cheek_28d22	cheek_28d23	cheek_28d24	cheek_28d25	cheek_28d26	cheek_28d27	cheek_28d28	cheek_28d29	cheek_28d30	cheek_28d31	cheek_28d32	cheek_28d33	cheek_28d35	cheek_28d36
cheek_0d11	0	0.882195	0.904541	0.840007	0.867179	0.849839	0.921702	0.894172	0.573472	0.830711	0.400429	0.659814	0.379871	0.870039	0.689489	0.870933	0.857168	0.653736	0.663568	0.522524	0.851627	0.934573	0.928674	0.943868	0.432249	0.1936	0.434215	0.576511	0.954594	0.780122	0.836968	0.982124	0.937612	0.987308	0.745799	0.362353	0.99428	0.892563	0.963354	0.970683	0.575617	0.986772	0.96389	0.958527	0.952628	0.868073	0.990526	0.51448	0.798892
cheek_0d13	0.882195	0	0.449946	0.66178	0.465678	0.765821	0.936182	0.745084	0.824634	0.941723	0.959778	0.795138	0.966393	0.877369	0.511083	0.778513	0.720593	0.879514	0.941187	0.89596	0.91044	0.928495	0.9798	0.971219	0.987665	0.983733	0.983018	0.966214	0.971755	0.976046	0.979085	0.97694	0.978906	0.98409	0.989095	0.981945	0.991419	0.986414	0.982839	0.976225	0.983911	0.987308	0.977833	0.983196	0.970862	0.986235	0.991062	0.98266	0.971398
cheek_0d17	0.904541	0.449946	0	0.679299	0.396317	0.707365	0.925813	0.870576	0.876832	0.954415	0.972828	0.824991	0.966035	0.876475	0.553808	0.760636	0.707186	0.894351	0.954773	0.892921	0.9133	0.937254	0.989274	0.963354	0.996425	0.991598	0.991241	0.966571	0.962996	0.985341	0.985699	0.97837	0.968716	0.982302	0.999285	0.991956	0.988738	0.994816	0.987844	0.985163	0.993922	0.996246	0.983196	0.991956	0.965141	0.99428	0.998034	0.988917	0.966214
cheek_0d2	0.840007	0.66178	0.679299	0	0.55488	0.746514	0.86414	0.875939	0.779764	0.778155	0.90168	0.7601	0.896139	0.754558	0.62281	0.643725	0.640686	0.770468	0.826957	0.816232	0.778513	0.876117	0.964605	0.90025	0.966571	0.952807	0.951376	0.894709	0.91616	0.955667	0.950304	0.973722	0.897926	0.975688	0.96818	0.936539	0.990704	0.963532	0.96246	0.957991	0.962639	0.985878	0.961923	0.96103	0.92921	0.955488	0.988559	0.951198	0.894709
cheek_0d20	0.867179	0.465678	0.396317	0.55488	0	0.67483	0.898641	0.874508	0.821773	0.766536	0.923132	0.63443	0.930461	0.781194	0.474794	0.675009	0.508402	0.68645	0.846264	0.716303	0.6936	0.753128	0.962639	0.854844	0.971934	0.963532	0.959242	0.863425	0.818377	0.956561	0.961387	0.967108	0.951376	0.966929	0.973364	0.964784	0.97837	0.968895	0.967108	0.959421	0.967644	0.986772	0.975152	0.96675	0.923132	0.96246	0.990704	0.957991	0.893815
cheek_0d27	0.849839	0.765821	0.707365	0.746514	0.67483	0	0.869861	0.890418	0.837862	0.871827	0.92045	0.824276	0.922953	0.855381	0.74276	0.806042	0.771362	0.829996	0.907758	0.759028	0.860207	0.920808	0.941723	0.900429	0.944583	0.938863	0.940114	0.905613	0.911691	0.900787	0.938863	0.90901	0.968359	0.899356	0.942975	0.939936	0.901144	0.943511	0.959778	0.889882	0.936718	0.984448	0.971934	0.955667	0.904541	0.944405	0.988202	0.939042	0.860029
cheek_0d29	0.921702	0.936182	0.925813	0.86414	0.898641	0.869861	0	0.94655	0.862174	0.90025	0.96389	0.88577	0.942617	0.930997	0.901323	0.861637	0.913836	0.911512	0.826064	0.915803	0.866464	0.923132	0.992671	0.859492	0.997855	0.984269	0.991419	0.93779	0.888631	0.954058	0.984805	0.898284	0.938684	0.91616	0.999285	0.969968	0.870576	0.994816	0.991241	0.877547	0.993743	0.996246	0.969432	0.991062	0.853772	0.99571	0.99714	0.990704	0.872542
cheek_0d4	0.894172	0.745084	0.870576	0.875939	0.874508	0.890418	0.94655	0	0.852342	0.959242	0.968001	0.90758	0.823561	0.893994	0.855917	0.896675	0.731856	0.699142	0.744369	0.94226	0.888988	0.68931	0.987487	0.981587	0.998034	0.993386	0.993207	0.976582	0.981409	0.98838	0.986414	0.98409	0.985341	0.992671	0.999464	0.992492	0.995352	0.995888	0.993207	0.988738	0.99428	0.996782	0.98552	0.993207	0.977476	0.996782	0.997497	0.992134	0.981766
cheek_0d6	0.573472	0.824634	0.876832	0.779764	0.821773	0.837862	0.862174	0.852342	0	0.79192	0.566321	0.613693	0.572399	0.829639	0.577941	0.72971	0.832857	0.620486	0.637826	0.530747	0.790311	0.89453	0.914194	0.926886	0.625313	0.661602	0.670182	0.597247	0.935824	0.781194	0.811048	0.975152	0.947265	0.984626	0.742939	0.650518	0.990883	0.873436	0.960672	0.966393	0.677869	0.986414	0.970504	0.958348	0.934752	0.86128	0.990704	0.677154	0.75867
cheek_14d1	0.830711	0.941723	0.954415	0.778155	0.766536	0.871827	0.90025	0.959242	0.79192	0	0.827315	0.636039	0.837147	0.750089	0.778334	0.756704	0.707008	0.65177	0.745978	0.677512	0.655166	0.647122	0.928674	0.853593	0.861816	0.850018	0.882731	0.757776	0.724526	0.874866	0.871469	0.972828	0.905971	0.98266	0.888273	0.86557	0.991777	0.888094	0.928852	0.948516	0.883089	0.983911	0.959242	0.954773	0.929389	0.889167	0.98695	0.882195	0.812656
cheek_14d10	0.400429	0.959778	0.972828	0.90168	0.923132	0.92045	0.96389	0.968001	0.566321	0.827315	0	0.677512	0.265642	0.904004	0.68502	0.939936	0.911512	0.667143	0.662496	0.481587	0.814265	0.936897	0.914194	0.94798	0.274222	0.358598	0.411155	0.534859	0.954773	0.782624	0.805685	0.974973	0.948516	0.986056	0.734001	0.356096	0.993386	0.864676	0.95227	0.958885	0.581873	0.985878	0.967823	0.956561	0.957454	0.856275	0.988917	0.568287	0.775474
cheek_14d14	0.659814	0.795138	0.824991	0.7601	0.63443	0.824276	0.88577	0.90758	0.613693	0.636039	0.677512	0	0.646764	0.804076	0.549696	0.749196	0.507687	0.434215	0.529853	0.50572	0.525563	0.675366	0.914015	0.850197	0.75438	0.740972	0.750447	0.63872	0.80354	0.760458	0.831784	0.969253	0.936539	0.9798	0.759206	0.737397	0.984984	0.892742	0.961566	0.961566	0.750089	0.986056	0.962639	0.958169	0.929567	0.873793	0.989453	0.749553	0.750804
cheek_14d16	0.379871	0.966393	0.966035	0.896139	0.930461	0.922953	0.942617	0.823561	0.572399	0.837147	0.265642	0.646764	0	0.898641	0.732928	0.933143	0.767429	0.512692	0.505363	0.465141	0.815517	0.787451	0.914373	0.940829	0.361101	0.422417	0.439578	0.544333	0.952985	0.786378	0.801037	0.977118	0.938863	0.987308	0.743296	0.399714	0.992492	0.87719	0.961387	0.970147	0.590812	0.987129	0.96389	0.958885	0.949053	0.865391	0.991062	0.57365	0.775116
cheek_14d17	0.870039	0.877369	0.876475	0.754558	0.781194	0.855381	0.930997	0.893994	0.829639	0.750089	0.904004	0.804076	0.898641	0	0.771005	0.759385	0.728638	0.740079	0.805685	0.788523	0.774044	0.855917	0.944226	0.888809	0.951376	0.948874	0.954237	0.861637	0.89453	0.939399	0.939399	0.974794	0.945477	0.977476	0.959421	0.952985	0.991419	0.948695	0.961208	0.961208	0.956203	0.986056	0.974616	0.959421	0.925098	0.948338	0.989453	0.9537	0.884519
cheek_14d24	0.689489	0.511083	0.553808	0.62281	0.474794	0.74276	0.901323	0.855917	0.577941	0.778334	0.68502	0.549696	0.732928	0.771005	0	0.707544	0.636039	0.60833	0.652664	0.631033	0.723454	0.854844	0.916518	0.902038	0.766357	0.785127	0.778513	0.707008	0.907758	0.782088	0.815695	0.976046	0.943868	0.98409	0.799607	0.792277	0.992134	0.863246	0.961566	0.965499	0.794601	0.987308	0.975331	0.960315	0.928852	0.845906	0.990704	0.778155	0.737576
cheek_14d29	0.870933	0.778513	0.760636	0.643725	0.675009	0.806042	0.861637	0.896675	0.72971	0.756704	0.939936	0.749196	0.933143	0.759385	0.707544	0	0.650876	0.784948	0.824276	0.815695	0.791026	0.867	0.981051	0.892027	0.992134	0.977476	0.987487	0.892027	0.896139	0.973186	0.976403	0.968359	0.935109	0.977297	0.993565	0.967108	0.983733	0.990883	0.986772	0.974079	0.988023	0.990883	0.964605	0.986056	0.939399	0.990704	0.991598	0.986235	0.910976
cheek_14d31	0.857168	0.720593	0.707186	0.640686	0.508402	0.771362	0.913836	0.731856	0.832857	0.707008	0.911512	0.507687	0.767429	0.728638	0.636039	0.650876	0	0.471577	0.682517	0.711119	0.597247	0.532892	0.950483	0.842867	0.959957	0.941187	0.954058	0.853951	0.804791	0.93493	0.941366	0.963175	0.937612	0.969432	0.961387	0.943511	0.981409	0.957276	0.957633	0.951198	0.950304	0.982481	0.965678	0.953343	0.915624	0.958348	0.985341	0.952807	0.881301
cheek_14d32	0.653736	0.879514	0.894351	0.770468	0.68645	0.829996	0.911512	0.699142	0.620486	0.65177	0.667143	0.434215	0.512692	0.740079	0.60833	0.784948	0.471577	0	0.379156	0.515374	0.589024	0.520915	0.914015	0.850554	0.741151	0.736146	0.752771	0.623704	0.802109	0.765284	0.817841	0.939757	0.947801	0.945656	0.763497	0.751877	0.960851	0.876117	0.96103	0.935467	0.755989	0.986772	0.976582	0.959778	0.907758	0.853236	0.989989	0.739542	0.711834
cheek_14d35	0.663568	0.941187	0.954773	0.826957	0.846264	0.907758	0.826064	0.744369	0.637826	0.745978	0.662496	0.529853	0.505363	0.805685	0.652664	0.824276	0.682517	0.379156	0	0.631927	0.699499	0.642295	0.924562	0.877547	0.748659	0.698427	0.743118	0.650697	0.890776	0.781015	0.827673	0.971398	0.940114	0.98123	0.763139	0.750626	0.989095	0.879871	0.957097	0.961745	0.746693	0.984805	0.971934	0.956561	0.924026	0.851448	0.987844	0.684305	0.749732
cheek_14d36	0.522524	0.89596	0.892921	0.816232	0.716303	0.759028	0.915803	0.94226	0.530747	0.677512	0.481587	0.50572	0.465141	0.788523	0.631033	0.815695	0.711119	0.515374	0.631927	0	0.668395	0.777619	0.91902	0.853057	0.517161	0.573829	0.583482	0.488738	0.813014	0.77744	0.811941	0.956561	0.945299	0.967465	0.742581	0.58241	0.980336	0.874508	0.957633	0.948874	0.593314	0.983554	0.969432	0.957097	0.920808	0.862531	0.987487	0.582767	0.726671
cheek_14d39	0.851627	0.91044	0.9133	0.778513	0.6936	0.860207	0.866464	0.888988	0.790311	0.655166	0.814265	0.525563	0.815517	0.774044	0.723454	0.791026	0.597247	0.589024	0.699499	0.668395	0	0.635145	0.915981	0.841437	0.90168	0.8931	0.904719	0.792277	0.801394	0.892027	0.887022	0.950483	0.91902	0.963354	0.9133	0.8931	0.97104	0.902395	0.954773	0.940829	0.908116	0.982839	0.957276	0.953343	0.91187	0.906149	0.98552	0.904898	0.823561
cheek_14d4	0.934573	0.928495	0.937254	0.876117	0.753128	0.920808	0.923132	0.68931	0.89453	0.647122	0.936897	0.675366	0.787451	0.855917	0.854844	0.867	0.532892	0.520915	0.642295	0.777619	0.635145	0	0.974437	0.86271	0.983196	0.977118	0.972649	0.873972	0.742045	0.959778	0.968359	0.973186	0.952449	0.983375	0.984626	0.971219	0.990347	0.980515	0.977655	0.97104	0.979085	0.987129	0.975688	0.977833	0.926528	0.979979	0.990168	0.977118	0.910082
cheek_14d6	0.928674	0.9798	0.989274	0.964605	0.962639	0.941723	0.992671	0.987487	0.914194	0.928674	0.914194	0.914015	0.914373	0.944226	0.916518	0.981051	0.950483	0.914015	0.924562	0.91902	0.915981	0.974437	0	0.974079	0.92635	0.930104	0.934752	0.915445	0.983196	0.932964	0.925992	0.995352	0.981051	0.991419	0.926886	0.919199	0.995352	0.931176	0.967108	0.978012	0.93064	0.988738	0.991062	0.965678	0.975867	0.93207	0.991419	0.934036	0.929746
cheek_28d1	0.943868	0.971219	0.963354	0.90025	0.854844	0.900429	0.859492	0.981587	0.926886	0.853593	0.94798	0.850197	0.940829	0.888809	0.902038	0.892027	0.842867	0.850554	0.877547	0.853057	0.841437	0.86271	0.974079	0	0.963532	0.953879	0.954594	0.781015	0.577404	0.785484	0.954594	0.609582	0.940472	0.666965	0.953522	0.945477	0.822131	0.949053	0.941008	0.493207	0.94798	0.964784	0.952449	0.958527	0.545406	0.94369	0.968538	0.942438	0.552914
cheek_28d10	0.432249	0.987665	0.996425	0.966571	0.971934	0.944583	0.997855	0.998034	0.625313	0.861816	0.274222	0.75438	0.361101	0.951376	0.766357	0.992134	0.959957	0.741151	0.748659	0.517161	0.90168	0.983196	0.92635	0.963532	0	0.343225	0.407758	0.502503	0.975331	0.784591	0.808724	0.982481	0.90168	0.979621	0.7197	0.295138	0.987129	0.856453	0.881659	0.946729	0.572041	0.976046	0.977297	0.95084	0.969432	0.848945	0.978906	0.564176	0.792099
cheek_28d11	0.1936	0.983733	0.991598	0.952807	0.963532	0.938863	0.984269	0.993386	0.661602	0.850018	0.358598	0.740972	0.422417	0.948874	0.785127	0.977476	0.941187	0.736146	0.698427	0.573829	0.8931	0.977118	0.930104	0.953879	0.343225	0	0.399535	0.563461	0.972113	0.772435	0.809975	0.976761	0.936182	0.967465	0.720593	0.305863	0.98552	0.863783	0.917412	0.932606	0.554523	0.965856	0.959778	0.942796	0.954058	0.837504	0.972113	0.5	0.795138
cheek_28d12	0.434215	0.983018	0.991241	0.951376	0.959242	0.940114	0.991419	0.993207	0.670182	0.882731	0.411155	0.750447	0.439578	0.954237	0.778513	0.987487	0.954058	0.752771	0.743118	0.583482	0.904719	0.972649	0.934752	0.954594	0.407758	0.399535	0	0.5867	0.971755	0.67197	0.768323	0.973543	0.959957	0.860744	0.722202	0.393636	0.987308	0.874508	0.910797	0.943153	0.554344	0.961566	0.864498	0.84108	0.949053	0.788345	0.976225	0.321773	0.800143
cheek_28d13	0.576511	0.966214	0.966571	0.894709	0.863425	0.905613	0.93779	0.976582	0.597247	0.757776	0.534859	0.63872	0.544333	0.861637	0.707008	0.892027	0.853951	0.623704	0.650697	0.488738	0.792277	0.873972	0.915445	0.781015	0.502503	0.563461	0.5867	0	0.793708	0.682159	0.810511	0.87433	0.846085	0.887737	0.718091	0.553093	0.948159	0.861637	0.853772	0.840722	0.582052	0.974794	0.960672	0.943868	0.837683	0.846443	0.98123	0.585806	0.63157
cheek_28d14	0.954594	0.971755	0.962996	0.91616	0.818377	0.911691	0.888631	0.981409	0.935824	0.724526	0.954773	0.80354	0.952985	0.89453	0.907758	0.896139	0.804791	0.802109	0.890776	0.813014	0.801394	0.742045	0.983196	0.577404	0.975331	0.972113	0.971755	0.793708	0	0.776546	0.970504	0.629603	0.946371	0.737934	0.97837	0.975867	0.864676	0.976761	0.970325	0.561673	0.974437	0.980515	0.96818	0.973722	0.580443	0.976761	0.984626	0.974616	0.582946
cheek_28d15	0.780122	0.976046	0.985341	0.955667	0.956561	0.900787	0.954058	0.98838	0.781194	0.874866	0.782624	0.760458	0.786378	0.939399	0.782088	0.973186	0.93493	0.765284	0.781015	0.77744	0.892027	0.959778	0.932964	0.785484	0.784591	0.772435	0.67197	0.682159	0.776546	0	0.772792	0.77315	0.96246	0.554165	0.789238	0.759921	0.883447	0.877726	0.915445	0.747229	0.754558	0.973722	0.569539	0.8468	0.770826	0.849124	0.9798	0.572935	0.612621
cheek_28d16	0.836968	0.979085	0.985699	0.950304	0.961387	0.938863	0.984805	0.986414	0.811048	0.871469	0.805685	0.831784	0.801037	0.939399	0.815695	0.976403	0.941366	0.817841	0.827673	0.811941	0.887022	0.968359	0.925992	0.954594	0.808724	0.809975	0.768323	0.810511	0.970504	0.772792	0	0.968359	0.915445	0.91759	0.808545	0.791741	0.987665	0.859671	0.835717	0.934752	0.808009	0.953164	0.906149	0.847158	0.926707	0.824991	0.974973	0.769753	0.798177
cheek_28d17	0.982124	0.97694	0.97837	0.973722	0.967108	0.90901	0.898284	0.98409	0.975152	0.972828	0.974973	0.969253	0.977118	0.974794	0.976046	0.968359	0.963175	0.939757	0.971398	0.956561	0.950483	0.973186	0.995352	0.609582	0.982481	0.976761	0.973543	0.87433	0.629603	0.77315	0.968359	0	0.964784	0.662853	0.983196	0.972113	0.777619	0.980336	0.96961	0.540043	0.972828	0.978548	0.96532	0.974616	0.566321	0.976582	0.982124	0.973186	0.60261
cheek_28d2	0.937612	0.978906	0.968716	0.897926	0.951376	0.968359	0.938684	0.985341	0.947265	0.905971	0.948516	0.936539	0.938863	0.945477	0.943868	0.935109	0.937612	0.947801	0.940114	0.945299	0.91902	0.952449	0.981051	0.940472	0.90168	0.936182	0.959957	0.846085	0.946371	0.96246	0.915445	0.964784	0	0.967644	0.904004	0.909188	0.986772	0.964962	0.507866	0.930461	0.969253	0.958348	0.94369	0.84966	0.912942	0.946907	0.975688	0.961923	0.936897
cheek_28d20	0.987308	0.98409	0.982302	0.975688	0.966929	0.899356	0.91616	0.992671	0.984626	0.98266	0.986056	0.9798	0.987308	0.977476	0.98409	0.977297	0.969432	0.945656	0.98123	0.967465	0.963354	0.983375	0.991419	0.666965	0.979621	0.967465	0.860744	0.887737	0.737934	0.554165	0.91759	0.662853	0.967644	0	0.971577	0.964069	0.634966	0.968716	0.935288	0.557383	0.947622	0.964784	0.727029	0.873615	0.691813	0.96532	0.972292	0.755274	0.692528
cheek_28d21	0.745799	0.989095	0.999285	0.96818	0.973364	0.942975	0.999285	0.999464	0.742939	0.888273	0.734001	0.759206	0.743296	0.959421	0.799607	0.993565	0.961387	0.763497	0.763139	0.742581	0.9133	0.984626	0.926886	0.953522	0.7197	0.720593	0.722202	0.718091	0.97837	0.789238	0.808545	0.983196	0.904004	0.971577	0	0.687165	0.987129	0.294601	0.836611	0.879335	0.346085	0.37719	0.964426	0.850912	0.92778	0.258312	0.395424	0.70665	0.80354
cheek_28d22	0.362353	0.981945	0.991956	0.936539	0.964784	0.939936	0.969968	0.992492	0.650518	0.86557	0.356096	0.737397	0.399714	0.952985	0.792277	0.967108	0.943511	0.751877	0.750626	0.58241	0.8931	0.971219	0.919199	0.945477	0.295138	0.305863	0.393636	0.553093	0.975867	0.759921	0.791741	0.972113	0.909188	0.964069	0.687165	0	0.984984	0.86128	0.916339	0.935645	0.532177	0.952628	0.936539	0.867358	0.925635	0.833214	0.961923	0.532177	0.795853
cheek_28d23	0.99428	0.991419	0.988738	0.990704	0.97837	0.901144	0.870576	0.995352	0.990883	0.991777	0.993386	0.984984	0.992492	0.991419	0.992134	0.983733	0.981409	0.960851	0.989095	0.980336	0.97104	0.990347	0.995352	0.822131	0.987129	0.98552	0.987308	0.948159	0.864676	0.883447	0.987665	0.777619	0.986772	0.634966	0.987129	0.984984	0	0.98552	0.984626	0.791562	0.985163	0.986056	0.984984	0.989095	0.814087	0.984805	0.986056	0.985699	0.825527
cheek_28d24	0.892563	0.986414	0.994816	0.963532	0.968895	0.943511	0.994816	0.995888	0.873436	0.888094	0.864676	0.892742	0.87719	0.948695	0.863246	0.990883	0.957276	0.876117	0.879871	0.874508	0.902395	0.980515	0.931176	0.949053	0.856453	0.863783	0.874508	0.861637	0.976761	0.877726	0.859671	0.980336	0.964962	0.968716	0.294601	0.86128	0.98552	0	0.846621	0.888273	0.513944	0.203253	0.960136	0.947265	0.944583	0.265999	0.207723	0.85556	0.849839
cheek_28d25	0.963354	0.982839	0.987844	0.96246	0.967108	0.959778	0.991241	0.993207	0.960672	0.928852	0.95227	0.961566	0.961387	0.961208	0.961566	0.986772	0.957633	0.96103	0.957097	0.957633	0.954773	0.977655	0.967108	0.941008	0.881659	0.917412	0.910797	0.853772	0.970325	0.915445	0.835717	0.96961	0.507866	0.935288	0.836611	0.916339	0.984626	0.846621	0	0.847336	0.833572	0.860565	0.925098	0.889167	0.923489	0.830354	0.88291	0.891491	0.925456
cheek_28d26	0.970683	0.976225	0.985163	0.957991	0.959421	0.889882	0.877547	0.988738	0.966393	0.948516	0.958885	0.961566	0.970147	0.961208	0.965499	0.974079	0.951198	0.935467	0.961745	0.948874	0.940829	0.97104	0.978012	0.493207	0.946729	0.932606	0.943153	0.840722	0.561673	0.747229	0.934752	0.540043	0.930461	0.557383	0.879335	0.935645	0.791562	0.888273	0.847336	0	0.883268	0.88577	0.951913	0.939221	0.492313	0.870754	0.904541	0.928674	0.531462
cheek_28d27	0.575617	0.983911	0.993922	0.962639	0.967644	0.936718	0.993743	0.99428	0.677869	0.883089	0.581873	0.750089	0.590812	0.956203	0.794601	0.988023	0.950304	0.755989	0.746693	0.593314	0.908116	0.979085	0.93064	0.94798	0.572041	0.554523	0.554344	0.582052	0.974437	0.754558	0.808009	0.972828	0.969253	0.947622	0.346085	0.532177	0.985163	0.513944	0.833572	0.883268	0	0.605113	0.939221	0.914194	0.930819	0.483733	0.612799	0.502503	0.793529
cheek_28d28	0.986772	0.987308	0.996246	0.985878	0.986772	0.984448	0.996246	0.996782	0.986414	0.983911	0.985878	0.986056	0.987129	0.986056	0.987308	0.990883	0.982481	0.986772	0.984805	0.983554	0.982839	0.987129	0.988738	0.964784	0.976046	0.965856	0.961566	0.974794	0.980515	0.973722	0.953164	0.978548	0.958348	0.964784	0.37719	0.952628	0.986056	0.203253	0.860565	0.88577	0.605113	0	0.959778	0.954058	0.946014	0.360029	0.0282445	0.946729	0.960672
cheek_28d29	0.96389	0.977833	0.983196	0.961923	0.975152	0.971934	0.969432	0.98552	0.970504	0.959242	0.967823	0.962639	0.96389	0.974616	0.975331	0.964605	0.965678	0.976582	0.971934	0.969432	0.957276	0.975688	0.991062	0.952449	0.977297	0.959778	0.864498	0.960672	0.96818	0.569539	0.906149	0.96532	0.94369	0.727029	0.964426	0.936539	0.984984	0.960136	0.925098	0.951913	0.939221	0.959778	0	0.867358	0.943868	0.956024	0.963354	0.746335	0.943153
cheek_28d30	0.958527	0.983196	0.991956	0.96103	0.96675	0.955667	0.991062	0.993207	0.958348	0.954773	0.956561	0.958169	0.958885	0.959421	0.960315	0.986056	0.953343	0.959778	0.956561	0.957097	0.953343	0.977833	0.965678	0.958527	0.95084	0.942796	0.84108	0.943868	0.973722	0.8468	0.847158	0.974616	0.84966	0.873615	0.850912	0.867358	0.989095	0.947265	0.889167	0.939221	0.914194	0.954058	0.867358	0	0.920093	0.925277	0.976582	0.841616	0.940829
cheek_28d31	0.952628	0.970862	0.965141	0.92921	0.923132	0.904541	0.853772	0.977476	0.934752	0.929389	0.957454	0.929567	0.949053	0.925098	0.928852	0.939399	0.915624	0.907758	0.924026	0.920808	0.91187	0.926528	0.975867	0.545406	0.969432	0.954058	0.949053	0.837683	0.580443	0.770826	0.926707	0.566321	0.912942	0.691813	0.92778	0.925635	0.814087	0.944583	0.923489	0.492313	0.930819	0.946014	0.943868	0.920093	0	0.932428	0.959957	0.934036	0.554165
cheek_28d32	0.868073	0.986235	0.99428	0.955488	0.96246	0.944405	0.99571	0.996782	0.86128	0.889167	0.856275	0.873793	0.865391	0.948338	0.845906	0.990704	0.958348	0.853236	0.851448	0.862531	0.906149	0.979979	0.93207	0.94369	0.848945	0.837504	0.788345	0.846443	0.976761	0.849124	0.824991	0.976582	0.946907	0.96532	0.258312	0.833214	0.984805	0.265999	0.830354	0.870754	0.483733	0.360029	0.956024	0.925277	0.932428	0	0.380944	0.75867	0.835896
cheek_28d33	0.990526	0.991062	0.998034	0.988559	0.990704	0.988202	0.99714	0.997497	0.990704	0.98695	0.988917	0.989453	0.991062	0.989453	0.990704	0.991598	0.985341	0.989989	0.987844	0.987487	0.98552	0.990168	0.991419	0.968538	0.978906	0.972113	0.976225	0.98123	0.984626	0.9798	0.974973	0.982124	0.975688	0.972292	0.395424	0.961923	0.986056	0.207723	0.88291	0.904541	0.612799	0.0282445	0.963354	0.976582	0.959957	0.380944	0	0.957454	0.96675
cheek_28d35	0.51448	0.98266	0.988917	0.951198	0.957991	0.939042	0.990704	0.992134	0.677154	0.882195	0.568287	0.749553	0.57365	0.9537	0.778155	0.986235	0.952807	0.739542	0.684305	0.582767	0.904898	0.977118	0.934036	0.942438	0.564176	0.5	0.321773	0.585806	0.974616	0.572935	0.769753	0.973186	0.961923	0.755274	0.70665	0.532177	0.985699	0.85556	0.891491	0.928674	0.502503	0.946729	0.746335	0.841616	0.934036	0.75867	0.957454	0	0.787987
cheek_28d36	0.798892	0.971398	0.966214	0.894709	0.893815	0.860029	0.872542	0.981766	0.75867	0.812656	0.775474	0.750804	0.775116	0.884519	0.737576	0.910976	0.881301	0.711834	0.749732	0.726671	0.823561	0.910082	0.929746	0.552914	0.792099	0.795138	0.800143	0.63157	0.582946	0.612621	0.798177	0.60261	0.936897	0.692528	0.80354	0.795853	0.825527	0.849839	0.925456	0.531462	0.793529	0.960672	0.943153	0.940829	0.554165	0.835896	0.96675	0.787987	0
cheek_28d37	0.982481	0.98838	0.997855	0.9798	0.982481	0.979442	0.998749	0.998749	0.982124	0.95227	0.972828	0.981409	0.982481	0.981766	0.982481	0.992849	0.976403	0.982481	0.977297	0.979085	0.973722	0.98409	0.982481	0.960315	0.898284	0.937254	0.962639	0.880944	0.9798	0.970504	0.959063	0.98123	0.639435	0.970683	0.437612	0.948516	0.986414	0.441723	0.535574	0.8729	0.513407	0.446907	0.963354	0.961208	0.946192	0.42778	0.4537	0.942438	0.955309
cheek_28d38	0.917948	0.971577	0.96532	0.884519	0.768859	0.891312	0.921702	0.984448	0.892027	0.735788	0.886664	0.683947	0.909546	0.857168	0.850733	0.884519	0.696639	0.715231	0.826242	0.768502	0.660887	0.738649	0.943332	0.67054	0.854666	0.893815	0.911512	0.666428	0.64158	0.768323	0.909367	0.771005	0.844297	0.77744	0.781373	0.902932	0.888452	0.772614	0.762782	0.662674	0.750626	0.821773	0.942081	0.9335	0.734537	0.757419	0.833572	0.894172	0.659457
cheek_28d39	0.972828	0.98695	0.992134	0.970147	0.973007	0.967644	0.997319	0.997319	0.972471	0.942617	0.963175	0.971755	0.971755	0.972292	0.972828	0.991419	0.966929	0.972828	0.966571	0.968538	0.962996	0.98266	0.973901	0.954773	0.888809	0.927959	0.91759	0.866285	0.97837	0.921523	0.790311	0.975688	0.537004	0.933679	0.920808	0.938863	0.986056	0.947086	0.366107	0.928137	0.916518	0.959957	0.928137	0.887558	0.937254	0.941366	0.968001	0.907043	0.941545
cheek_28d4	0.439221	0.967465	0.970147	0.931713	0.930997	0.92045	0.960672	0.755452	0.616017	0.84823	0.430104	0.715946	0.280658	0.905792	0.738827	0.954237	0.758849	0.506257	0.505542	0.53468	0.85109	0.721487	0.906507	0.931713	0.455309	0.442796	0.473186	0.468538	0.943153	0.763139	0.806578	0.96961	0.937254	0.96818	0.698606	0.373257	0.990347	0.858241	0.942975	0.95084	0.553271	0.96961	0.962281	0.942438	0.928852	0.844834	0.978727	0.55631	0.77029
cheek_28d40	0.939399	0.967108	0.963354	0.937433	0.933858	0.898105	0.893815	0.975152	0.931176	0.931891	0.935645	0.934036	0.939936	0.934036	0.931176	0.957276	0.92045	0.906864	0.927065	0.925098	0.910619	0.946014	0.96675	0.660708	0.953879	0.946371	0.836611	0.831248	0.680908	0.422238	0.894172	0.661423	0.943153	0.478191	0.956024	0.942796	0.840007	0.950483	0.915803	0.60547	0.930461	0.970683	0.60547	0.851269	0.647301	0.94798	0.978548	0.736325	0.635681
cheek_28d5	0.890597	0.968001	0.965856	0.89739	0.864676	0.853414	0.863246	0.977297	0.876654	0.800143	0.89167	0.817304	0.892921	0.881659	0.85842	0.885413	0.847873	0.811405	0.828745	0.825349	0.801394	0.884519	0.933858	0.551305	0.883983	0.885055	0.91187	0.697533	0.548624	0.712728	0.908295	0.580086	0.9133	0.699142	0.918842	0.907222	0.815874	0.916696	0.919378	0.529496	0.909725	0.979979	0.967823	0.951734	0.560064	0.917948	0.983554	0.912764	0.49571
cheek_28d6	0.851269	0.98552	0.994458	0.964069	0.969968	0.942617	0.995888	0.995888	0.818377	0.885234	0.81212	0.850197	0.816232	0.952985	0.834287	0.989811	0.958348	0.834465	0.847515	0.833035	0.910261	0.98123	0.918305	0.959242	0.811048	0.823918	0.824276	0.784948	0.976225	0.830354	0.769217	0.976046	0.854308	0.967465	0.749553	0.722917	0.986593	0.857705	0.911155	0.940651	0.821058	0.952449	0.963175	0.699857	0.935109	0.824812	0.974079	0.822846	0.816053
cheek_28d7	0.975867	0.985341	0.992492	0.964247	0.968895	0.96675	0.984984	0.994816	0.974258	0.947265	0.964962	0.975867	0.97694	0.974437	0.961745	0.989274	0.968359	0.975509	0.962281	0.973186	0.966035	0.97837	0.9798	0.944762	0.896675	0.932606	0.833035	0.868609	0.969253	0.959957	0.957812	0.972649	0.828924	0.959063	0.410082	0.944047	0.975331	0.407222	0.724884	0.859492	0.598677	0.417054	0.962102	0.9596	0.936182	0.346621	0.423847	0.780837	0.939936
cheek_28d8	0.925098	0.971398	0.968716	0.917948	0.923132	0.929746	0.957812	0.981766	0.906864	0.885055	0.914373	0.914373	0.921881	0.917769	0.896496	0.953164	0.918842	0.910619	0.900965	0.905792	0.903647	0.937433	0.947801	0.908831	0.864676	0.902038	0.799785	0.803897	0.937254	0.918663	0.919735	0.968001	0.809439	0.965678	0.478906	0.904541	0.983733	0.481051	0.72256	0.860207	0.569539	0.518055	0.944047	0.934573	0.90168	0.417412	0.526814	0.744726	0.881123
cheek_28d81	0.918842	0.982839	0.991062	0.958169	0.96389	0.938506	0.984805	0.99428	0.918842	0.912764	0.915803	0.908473	0.915624	0.952628	0.921523	0.977833	0.951019	0.922774	0.92045	0.918127	0.914015	0.974079	0.933143	0.96103	0.920272	0.910082	0.801216	0.904004	0.968538	0.646586	0.813908	0.981587	0.847158	0.736146	0.848051	0.846264	0.992492	0.918484	0.89596	0.945835	0.894887	0.960672	0.708616	0.492671	0.939221	0.893457	0.983196	0.700393	0.910797
cheek_28d82	0.968001	0.986414	0.991598	0.96532	0.974616	0.972292	0.990883	0.996782	0.969432	0.931176	0.959063	0.967286	0.96818	0.973901	0.974437	0.985163	0.963711	0.974437	0.969253	0.971219	0.959421	0.982124	0.974973	0.95513	0.890597	0.925813	0.944226	0.868788	0.97837	0.951913	0.890776	0.976046	0.735073	0.963711	0.885234	0.876832	0.985341	0.953879	0.787808	0.921523	0.949053	0.951913	0.954237	0.697533	0.934394	0.92921	0.973007	0.939399	0.951734
cheek_28d9	0.799607	0.973901	0.974616	0.945299	0.946192	0.926886	0.973722	0.984805	0.77601	0.843046	0.769217	0.797462	0.778155	0.930997	0.776546	0.970862	0.93493	0.778691	0.793529	0.771362	0.885055	0.9596	0.932606	0.926707	0.752056	0.765463	0.771183	0.744905	0.949231	0.769217	0.777619	0.962817	0.929567	0.938863	0.221487	0.784412	0.982302	0.175188	0.80497	0.860386	0.420093	0.284054	0.921344	0.917769	0.924026	0.255452	0.29049	0.75295	0.750983
[truncated: 12 more columns]
