# Supplementary material for: Metagenomic insights into the effects of cosmetics containing complex polysaccharides on the composition of skin microbiota in females
Source: Front Cell Infect Microbiol. 2023 Aug 1;13:1210724. doi: 10.3389/fcimb.2023.1210724 (PMC10428012; doi:10.3389/fcimb.2023.1210724)
Supplement: Supplementary file 7 [file Table_6.xlsx]

## Sheet: distance-matrix-forehead-br
	FH_0d1	FH_0d10	FH_0d11	FH_0d12	FH_0d13	FH_0d14	FH_0d15	FH_0d16	FH_0d17	FH_0d2	FH_0d20	FH_0d21	FH_0d22	FH_0d23	FH_0d24	FH_0d25	FH_0d26	FH_0d27	FH_0d28	FH_0d29	FH_0d3	FH_0d30	FH_0d31	FH_0d32	FH_0d33	FH_0d34	FH_0d35	FH_0d37	FH_0d38	FH_0d39	FH_0d4	FH_0d40	FH_0d5	FH_0d6	FH_0d7	FH_0d8	FH_0d81	FH_0d82	FH_0d9	FH_14d1	FH_14d10	FH_14d11	FH_14d12	FH_14d13	FH_14d14	FH_14d15	FH_14d16	FH_14d17	FH_14d2
FH_0d1	0	0.23302	0.268409	0.25929	0.233156	0.269089	0.241867	0.260242	0.268137	0.212876	0.269906	0.229073	0.296856	0.243229	0.248537	0.246495	0.287056	0.254934	0.253437	0.240098	0.224581	0.247992	0.288553	0.258065	0.245679	0.287056	0.269498	0.250851	0.260787	0.252756	0.212059	0.231523	0.218593	0.240098	0.245679	0.22322	0.241867	0.244454	0.250715	0.274806	0.724786	0.229754	0.302436	0.25017	0.25752	0.256295	0.64802	0.256023	0.295631
FH_0d10	0.23302	0	0.0869743	0.0698244	0.0593439	0.0873826	0.0549884	0.0706411	0.0917381	0.0805771	0.0846604	0.0571662	0.298489	0.0661494	0.0642439	0.0634272	0.105213	0.123724	0.0741799	0.173132	0.0583912	0.070505	0.108071	0.0726827	0.0720022	0.104941	0.0709133	0.0726827	0.0811215	0.079216	0.0626106	0.0564856	0.0604328	0.125357	0.0675105	0.0558051	0.0726827	0.0677828	0.0654689	0.116918	0.711311	0.0808493	0.286512	0.127671	0.187696	0.0890159	0.637675	0.0865659	0.288145
FH_0d11	0.268409	0.0869743	0	0.0560773	0.0834354	0.070505	0.0545801	0.0499524	0.0558051	0.105213	0.0583912	0.0700966	0.307609	0.0538996	0.0622023	0.056894	0.0815299	0.152852	0.087927	0.195998	0.0881993	0.0609773	0.081666	0.0571662	0.0559412	0.0775827	0.0630189	0.0511774	0.0582551	0.0770382	0.0864298	0.0892881	0.0902409	0.160065	0.0681911	0.0724105	0.0681911	0.0586634	0.0530829	0.130121	0.746699	0.110385	0.322989	0.156799	0.223629	0.116102	0.670478	0.102899	0.297945
FH_0d12	0.25929	0.0698244	0.0560773	0	0.0749966	0.055669	0.0334831	0.0212332	0.0307609	0.0963659	0.0220498	0.0622023	0.311147	0.0283109	0.0273581	0.0387913	0.06438	0.15326	0.0807132	0.187015	0.0764938	0.0548523	0.0489996	0.0198721	0.0397441	0.0453246	0.0253165	0.0378386	0.0394719	0.0707772	0.076766	0.0748605	0.0818021	0.154485	0.0353886	0.0615217	0.0587995	0.040833	0.0370219	0.133796	0.750783	0.100721	0.316592	0.151627	0.216551	0.118552	0.672519	0.094052	0.296992
FH_0d13	0.233156	0.0593439	0.0834354	0.0749966	0	0.101538	0.0560773	0.0726827	0.089152	0.063155	0.0856132	0.0431469	0.300259	0.0661494	0.0714577	0.0612495	0.112019	0.14591	0.0827549	0.160201	0.0374302	0.051994	0.109432	0.0744522	0.0587995	0.106438	0.0907854	0.0624745	0.0849326	0.0796243	0.0540357	0.0715938	0.0509051	0.140465	0.0759494	0.044508	0.0747244	0.0522662	0.0718661	0.125221	0.731999	0.0873826	0.304478	0.135021	0.205526	0.101538	0.657547	0.0929631	0.289642
FH_0d14	0.269089	0.0873826	0.070505	0.055669	0.101538	0	0.0662856	0.0563495	0.0594801	0.119641	0.058119	0.0813938	0.309242	0.0564856	0.0570301	0.0688716	0.0549884	0.128352	0.0665578	0.201851	0.0966381	0.079216	0.0786716	0.0578467	0.0630189	0.0747244	0.0615217	0.0590717	0.056894	0.092827	0.0956853	0.0868382	0.095277	0.168504	0.0602967	0.0906492	0.0782632	0.0651967	0.0589356	0.133932	0.748333	0.124132	0.325575	0.164557	0.229754	0.121002	0.671975	0.10113	0.304614
FH_0d15	0.241867	0.0549884	0.0545801	0.0334831	0.0560773	0.0662856	0	0.034708	0.0543079	0.0815299	0.048319	0.0476385	0.300939	0.0317136	0.0345719	0.0300803	0.0778549	0.147271	0.0800327	0.177215	0.0604328	0.0492718	0.0713216	0.0362053	0.0374302	0.06928	0.0503607	0.0394719	0.0491357	0.0695522	0.0600245	0.0706411	0.0641078	0.142099	0.0387913	0.0453246	0.0515857	0.0348442	0.0353886	0.122907	0.737716	0.0858854	0.303389	0.136382	0.203076	0.104532	0.658364	0.081666	0.294542
FH_0d16	0.260242	0.0706411	0.0499524	0.0212332	0.0726827	0.0563495	0.034708	0	0.0352525	0.0969103	0.032122	0.0601606	0.308834	0.0227304	0.0281748	0.0367497	0.0647883	0.153532	0.0809854	0.184429	0.0777188	0.0489996	0.0549884	0.0225943	0.0377025	0.0509051	0.0348442	0.0325303	0.0338914	0.0715938	0.0789438	0.0763577	0.082891	0.156935	0.0397441	0.0608412	0.0578467	0.0368858	0.0344358	0.130802	0.749149	0.101674	0.315367	0.149721	0.21587	0.116646	0.663536	0.0936437	0.2925
FH_0d17	0.268137	0.0917381	0.0558051	0.0307609	0.089152	0.0594801	0.0543079	0.0352525	0	0.104941	0.0332108	0.0760855	0.312372	0.0405608	0.0427385	0.0510412	0.06438	0.15884	0.090377	0.198176	0.0917381	0.0623384	0.0424663	0.0342997	0.0476385	0.038383	0.0393358	0.0447802	0.0299442	0.0812577	0.0905131	0.0922826	0.0929631	0.164965	0.045733	0.0762216	0.0671022	0.0487274	0.0440996	0.123043	0.750374	0.110794	0.324214	0.150265	0.226487	0.109296	0.671567	0.103716	0.299986
FH_0d2	0.212876	0.0805771	0.105213	0.0963659	0.063155	0.119641	0.0815299	0.0969103	0.104941	0	0.110113	0.0671022	0.304206	0.0812577	0.0869743	0.0801688	0.12631	0.146999	0.0962298	0.155301	0.0566218	0.0722744	0.127263	0.0943242	0.0736355	0.123588	0.105213	0.0809854	0.0982714	0.0907854	0.0601606	0.0867021	0.0666939	0.135838	0.0907854	0.0537634	0.075541	0.0709133	0.0936437	0.107391	0.725466	0.07173	0.29917	0.130938	0.197904	0.105349	0.639989	0.106574	0.287464
FH_0d20	0.269906	0.0846604	0.0583912	0.0220498	0.0856132	0.058119	0.048319	0.032122	0.0332108	0.110113	0	0.0653328	0.311692	0.0416497	0.0377025	0.0509051	0.0671022	0.157751	0.0901048	0.197904	0.0876548	0.0673744	0.0487274	0.0307609	0.0521301	0.0428746	0.029672	0.0515857	0.0479107	0.0835715	0.0901048	0.087927	0.0944603	0.166599	0.042058	0.0741799	0.0711855	0.0541718	0.0421941	0.134613	0.752824	0.102491	0.316592	0.162788	0.21764	0.119232	0.674969	0.089152	0.295495
FH_0d21	0.229073	0.0571662	0.0700966	0.0622023	0.0431469	0.0813938	0.0476385	0.0601606	0.0760855	0.0671022	0.0653328	0	0.301075	0.0524023	0.0551245	0.0502246	0.0969103	0.144685	0.075541	0.159793	0.0434191	0.0450524	0.0962298	0.0632911	0.0468218	0.0941881	0.0726827	0.0468218	0.0706411	0.0699605	0.0543079	0.0661494	0.0473663	0.143052	0.058119	0.0417858	0.0598884	0.0387913	0.0594801	0.122227	0.732272	0.0929631	0.300803	0.137743	0.207295	0.102082	0.654825	0.0819382	0.2876
FH_0d22	0.296856	0.298489	0.307609	0.311147	0.300259	0.309242	0.300939	0.308834	0.312372	0.304206	0.311692	0.301075	0	0.308561	0.304206	0.305431	0.320539	0.302028	0.307064	0.302709	0.301756	0.308561	0.322308	0.311964	0.310467	0.322581	0.311011	0.311011	0.314686	0.313597	0.303934	0.308697	0.302164	0.301075	0.305567	0.302164	0.308017	0.306928	0.302709	0.309378	0.738124	0.304614	0.316183	0.306111	0.303934	0.305295	0.660678	0.308834	0.310603
FH_0d23	0.243229	0.0661494	0.0538996	0.0283109	0.0661494	0.0564856	0.0317136	0.0227304	0.0405608	0.0812577	0.0416497	0.0524023	0.308561	0	0.0277664	0.027222	0.0664217	0.148632	0.0766299	0.174493	0.0679189	0.0417858	0.0567579	0.0225943	0.028447	0.0536273	0.0402886	0.0261331	0.0302164	0.06438	0.0635634	0.0672383	0.0721383	0.151082	0.039608	0.0462774	0.0439635	0.0238192	0.0295359	0.126718	0.741935	0.0944603	0.309378	0.145502	0.21029	0.109569	0.663672	0.0921465	0.296175
FH_0d24	0.248537	0.0642439	0.0622023	0.0273581	0.0714577	0.0570301	0.0345719	0.0281748	0.0427385	0.0869743	0.0377025	0.0551245	0.304206	0.0277664	0	0.0338914	0.0681911	0.152307	0.0845243	0.181435	0.0669661	0.0541718	0.0585273	0.0273581	0.0389275	0.0567579	0.0356608	0.0406969	0.0386552	0.0739077	0.0722744	0.077991	0.075541	0.148632	0.0291275	0.0575745	0.0555329	0.0351164	0.0306247	0.125493	0.741391	0.0951409	0.310331	0.146727	0.213148	0.11338	0.666803	0.0868382	0.296311
FH_0d25	0.246495	0.0634272	0.056894	0.0387913	0.0612495	0.0688716	0.0300803	0.0367497	0.0510412	0.0801688	0.0509051	0.0502246	0.305431	0.027222	0.0338914	0	0.0785355	0.154213	0.0801688	0.177215	0.0623384	0.040833	0.0587995	0.0341636	0.0318497	0.056894	0.0496801	0.0355247	0.0405608	0.06683	0.06438	0.0721383	0.0673744	0.14836	0.0423302	0.0447802	0.0525385	0.0276303	0.0292636	0.125221	0.74248	0.092827	0.30897	0.144413	0.21029	0.11161	0.666531	0.0881993	0.297945
FH_0d26	0.287056	0.105213	0.0815299	0.06438	0.112019	0.0549884	0.0778549	0.0647883	0.06438	0.12631	0.0671022	0.0969103	0.320539	0.0664217	0.0681911	0.0785355	0	0.152715	0.0830271	0.219137	0.113107	0.0886076	0.0687355	0.0660133	0.0722744	0.0646522	0.0729549	0.06928	0.0675105	0.103444	0.113652	0.0963659	0.112563	0.184701	0.0728188	0.100857	0.0884715	0.0730911	0.0676467	0.137743	0.750783	0.128352	0.332653	0.176262	0.239554	0.132843	0.672928	0.111338	0.312509
FH_0d27	0.254934	0.123724	0.152852	0.15326	0.14591	0.128352	0.147271	0.153532	0.15884	0.146999	0.157751	0.144685	0.302028	0.148632	0.152307	0.154213	0.152715	0	0.104669	0.191915	0.147815	0.154213	0.178849	0.152171	0.153396	0.176262	0.146182	0.152988	0.153124	0.15394	0.148904	0.137471	0.142779	0.140193	0.149449	0.146318	0.150129	0.152443	0.146182	0.162379	0.727372	0.145502	0.304206	0.150265	0.203212	0.147271	0.646795	0.152715	0.292773
FH_0d28	0.253437	0.0741799	0.087927	0.0807132	0.0827549	0.0665578	0.0800327	0.0809854	0.090377	0.0962298	0.0901048	0.075541	0.307064	0.0766299	0.0845243	0.0801688	0.0830271	0.104669	0	0.184973	0.0798966	0.0762216	0.112563	0.0824826	0.0773105	0.107255	0.0905131	0.0775827	0.0842521	0.0751327	0.0807132	0.0653328	0.0800327	0.15816	0.0924187	0.0766299	0.0760855	0.0775827	0.0857493	0.131754	0.746835	0.117055	0.324895	0.152852	0.225262	0.120185	0.672247	0.106166	0.296448
FH_0d29	0.240098	0.173132	0.195998	0.187015	0.160201	0.201851	0.177215	0.184429	0.198176	0.155301	0.197904	0.159793	0.302709	0.174493	0.181435	0.177215	0.219137	0.191915	0.184973	0	0.155982	0.159385	0.217095	0.184157	0.170001	0.213012	0.191507	0.166871	0.184837	0.174085	0.175174	0.167824	0.160338	0.146454	0.189737	0.16796	0.146999	0.158976	0.18511	0.176671	0.726555	0.187015	0.284198	0.132979	0.175854	0.194637	0.642984	0.188785	0.217095
FH_0d3	0.224581	0.0583912	0.0881993	0.0764938	0.0374302	0.0966381	0.0604328	0.0777188	0.0917381	0.0566218	0.0876548	0.0434191	0.301756	0.0679189	0.0669661	0.0623384	0.113107	0.147815	0.0798966	0.155982	0	0.0498163	0.110794	0.0758133	0.0596162	0.10916	0.0875187	0.0593439	0.0852048	0.076766	0.0540357	0.0679189	0.0417858	0.137063	0.0706411	0.0430108	0.0715938	0.0530829	0.0724105	0.12141	0.735811	0.0867021	0.308561	0.14101	0.211651	0.108071	0.662311	0.0895604	0.296992
FH_0d30	0.247992	0.070505	0.0609773	0.0548523	0.051994	0.079216	0.0492718	0.0489996	0.0623384	0.0722744	0.0673744	0.0450524	0.308561	0.0417858	0.0541718	0.040833	0.0886076	0.154213	0.0762216	0.159385	0.0498163	0	0.082891	0.0503607	0.0330747	0.0774466	0.0608412	0.0291275	0.051994	0.0624745	0.0696883	0.065605	0.0622023	0.152579	0.0711855	0.0476385	0.0500885	0.028447	0.053219	0.128216	0.744522	0.0990881	0.319042	0.146454	0.22009	0.116374	0.670478	0.0950048	0.296992
FH_0d31	0.288553	0.108071	0.081666	0.0489996	0.109432	0.0786716	0.0713216	0.0549884	0.0424663	0.127263	0.0487274	0.0962298	0.322308	0.0567579	0.0585273	0.0587995	0.0687355	0.178849	0.112563	0.217095	0.110794	0.082891	0	0.0484552	0.0700966	0.0183748	0.0510412	0.0684633	0.0602967	0.104941	0.111474	0.110794	0.117599	0.186879	0.0612495	0.0933714	0.0899687	0.0669661	0.0590717	0.134749	0.749694	0.117327	0.32367	0.177896	0.233837	0.130257	0.674969	0.104532	0.314278
FH_0d32	0.258065	0.0726827	0.0571662	0.0198721	0.0744522	0.0578467	0.0362053	0.0225943	0.0342997	0.0943242	0.0307609	0.0632911	0.311964	0.0225943	0.0273581	0.0341636	0.0660133	0.152171	0.0824826	0.184157	0.0758133	0.0503607	0.0484552	0	0.0355247	0.0454607	0.0304886	0.0338914	0.0345719	0.0706411	0.0752688	0.0770382	0.0811215	0.154893	0.0360691	0.058119	0.0570301	0.0360691	0.0330747	0.130802	0.747244	0.102219	0.317545	0.148904	0.21832	0.116918	0.671975	0.0951409	0.299986
FH_0d33	0.245679	0.0720022	0.0559412	0.0397441	0.0587995	0.0630189	0.0374302	0.0377025	0.0476385	0.0736355	0.0521301	0.0468218	0.310467	0.028447	0.0389275	0.0318497	0.0722744	0.153396	0.0773105	0.170001	0.0596162	0.0330747	0.0700966	0.0355247	0	0.0661494	0.0502246	0.0179665	0.0390636	0.0630189	0.0683272	0.0709133	0.0587995	0.14904	0.0509051	0.0473663	0.0521301	0.0189193	0.0390636	0.129577	0.746972	0.102491	0.322989	0.146863	0.223356	0.114877	0.670069	0.100994	0.300122
FH_0d34	0.287056	0.104941	0.0775827	0.0453246	0.106438	0.0747244	0.06928	0.0509051	0.038383	0.123588	0.0428746	0.0941881	0.322581	0.0536273	0.0567579	0.056894	0.0646522	0.176262	0.107255	0.213012	0.10916	0.0774466	0.0183748	0.0454607	0.0661494	0	0.0477746	0.0646522	0.0538996	0.0994964	0.107527	0.105894	0.115013	0.183068	0.0590717	0.0930992	0.0861576	0.0635634	0.0570301	0.134613	0.750647	0.11651	0.3219	0.173949	0.231387	0.128079	0.675786	0.10358	0.30965
FH_0d35	0.269498	0.0709133	0.0630189	0.0253165	0.0907854	0.0615217	0.0503607	0.0348442	0.0393358	0.105213	0.029672	0.0726827	0.311011	0.0402886	0.0356608	0.0496801	0.0729549	0.146182	0.0905131	0.191507	0.0875187	0.0608412	0.0510412	0.0304886	0.0502246	0.0477746	0	0.0469579	0.0494079	0.0807132	0.0881993	0.0846604	0.094052	0.14904	0.0406969	0.0749966	0.0676467	0.0496801	0.0415135	0.126038	0.735266	0.096502	0.304614	0.152988	0.206615	0.107391	0.660678	0.095277	0.297945
FH_0d37	0.250851	0.0726827	0.0511774	0.0378386	0.0624745	0.0590717	0.0394719	0.0325303	0.0447802	0.0809854	0.0515857	0.0468218	0.311011	0.0261331	0.0406969	0.0355247	0.06928	0.152988	0.0775827	0.166871	0.0593439	0.0291275	0.0684633	0.0338914	0.0179665	0.0646522	0.0469579	0	0.0367497	0.0635634	0.0724105	0.0702327	0.0620661	0.153396	0.0521301	0.0526746	0.0533551	0.0190554	0.0386552	0.129441	0.747516	0.108888	0.323261	0.148768	0.225398	0.118143	0.672247	0.103444	0.302572
FH_0d38	0.260787	0.0811215	0.0582551	0.0394719	0.0849326	0.056894	0.0491357	0.0338914	0.0299442	0.0982714	0.0479107	0.0706411	0.314686	0.0302164	0.0386552	0.0405608	0.0675105	0.153124	0.0842521	0.184837	0.0852048	0.051994	0.0602967	0.0345719	0.0390636	0.0538996	0.0494079	0.0367497	0	0.0703689	0.0850687	0.0812577	0.0858854	0.15639	0.0524023	0.0707772	0.0583912	0.0391997	0.0417858	0.118007	0.745883	0.111066	0.322172	0.137199	0.225126	0.105349	0.670342	0.100994	0.29985
FH_0d39	0.252756	0.079216	0.0770382	0.0707772	0.0796243	0.092827	0.0695522	0.0715938	0.0812577	0.0907854	0.0835715	0.0699605	0.313597	0.06438	0.0739077	0.06683	0.103444	0.15394	0.0751327	0.174085	0.076766	0.0624745	0.104941	0.0706411	0.0630189	0.0994964	0.0807132	0.0635634	0.0703689	0	0.0747244	0.076766	0.0785355	0.147135	0.0849326	0.0630189	0.0664217	0.0651967	0.0744522	0.121002	0.739622	0.108888	0.315095	0.143732	0.218048	0.113244	0.64135	0.0956853	0.29182
FH_0d4	0.212059	0.0626106	0.0864298	0.076766	0.0540357	0.0956853	0.0600245	0.0789438	0.0905131	0.0601606	0.0901048	0.0543079	0.303934	0.0635634	0.0722744	0.06438	0.113652	0.148904	0.0807132	0.175174	0.0540357	0.0696883	0.111474	0.0752688	0.0683272	0.107527	0.0881993	0.0724105	0.0850687	0.0747244	0	0.0754049	0.0510412	0.142099	0.0684633	0.0428746	0.0700966	0.0673744	0.0740438	0.124268	0.726691	0.0766299	0.302845	0.141146	0.208248	0.102355	0.651967	0.0892881	0.299034
FH_0d40	0.231523	0.0564856	0.0892881	0.0748605	0.0715938	0.0868382	0.0706411	0.0763577	0.0922826	0.0867021	0.087927	0.0661494	0.308697	0.0672383	0.077991	0.0721383	0.0963659	0.137471	0.0653328	0.167824	0.0679189	0.065605	0.110794	0.0770382	0.0709133	0.105894	0.0846604	0.0702327	0.0812577	0.076766	0.0754049	0	0.0669661	0.147135	0.0861576	0.0675105	0.0702327	0.0672383	0.0789438	0.124405	0.74248	0.109024	0.312781	0.141554	0.213557	0.114605	0.664897	0.100041	0.288961
FH_0d5	0.218593	0.0604328	0.0902409	0.0818021	0.0509051	0.095277	0.0641078	0.082891	0.0929631	0.0666939	0.0944603	0.0473663	0.302164	0.0721383	0.075541	0.0673744	0.112563	0.142779	0.0800327	0.160338	0.0417858	0.0622023	0.117599	0.0811215	0.0587995	0.115013	0.094052	0.0620661	0.0858854	0.0785355	0.0510412	0.0669661	0	0.134885	0.070505	0.0451885	0.0758133	0.0616578	0.0759494	0.126718	0.731999	0.0917381	0.30965	0.139377	0.212332	0.105077	0.657139	0.0913298	0.29985
FH_0d6	0.240098	0.125357	0.160065	0.154485	0.140465	0.168504	0.142099	0.156935	0.164965	0.135838	0.166599	0.143052	0.301075	0.151082	0.148632	0.14836	0.184701	0.140193	0.15816	0.146454	0.137063	0.152579	0.186879	0.154893	0.14904	0.183068	0.14904	0.153396	0.15639	0.147135	0.142099	0.147135	0.134885	0	0.147271	0.140738	0.123452	0.14591	0.147679	0.142371	0.66585	0.136654	0.232748	0.0994964	0.128352	0.114741	0.58364	0.15149	0.246631
FH_0d7	0.245679	0.0675105	0.0681911	0.0353886	0.0759494	0.0602967	0.0387913	0.0397441	0.045733	0.0907854	0.042058	0.058119	0.305567	0.039608	0.0291275	0.0423302	0.0728188	0.149449	0.0924187	0.189737	0.0706411	0.0711855	0.0612495	0.0360691	0.0509051	0.0590717	0.0406969	0.0521301	0.0524023	0.0849326	0.0684633	0.0861576	0.070505	0.147271	0	0.0609773	0.0651967	0.0475024	0.0340275	0.124949	0.737172	0.0881993	0.300667	0.147952	0.205254	0.104532	0.658908	0.0796243	0.297945
FH_0d8	0.22322	0.0558051	0.0724105	0.0615217	0.044508	0.0906492	0.0453246	0.0608412	0.0762216	0.0537634	0.0741799	0.0417858	0.302164	0.0462774	0.0575745	0.0447802	0.100857	0.146318	0.0766299	0.16796	0.0430108	0.0476385	0.0933714	0.058119	0.0473663	0.0930992	0.0749966	0.0526746	0.0707772	0.0630189	0.0428746	0.0675105	0.0451885	0.140738	0.0609773	0	0.0582551	0.0480468	0.0548523	0.118552	0.731183	0.0740438	0.3023	0.138832	0.204982	0.100449	0.652239	0.0808493	0.296584
FH_0d81	0.241867	0.0726827	0.0681911	0.0587995	0.0747244	0.0782632	0.0515857	0.0578467	0.0671022	0.075541	0.0711855	0.0598884	0.308017	0.0439635	0.0555329	0.0525385	0.0884715	0.150129	0.0760855	0.146999	0.0715938	0.0500885	0.0899687	0.0570301	0.0521301	0.0861576	0.0676467	0.0533551	0.0583912	0.0664217	0.0700966	0.0702327	0.0758133	0.123452	0.0651967	0.0582551	0	0.0451885	0.0582551	0.118143	0.737852	0.0986797	0.302572	0.113788	0.197632	0.10671	0.657956	0.0937798	0.267864
FH_0d82	0.244454	0.0677828	0.0586634	0.040833	0.0522662	0.0651967	0.0348442	0.0368858	0.0487274	0.0709133	0.0541718	0.0387913	0.306928	0.0238192	0.0351164	0.0276303	0.0730911	0.152443	0.0775827	0.158976	0.0530829	0.028447	0.0669661	0.0360691	0.0189193	0.0635634	0.0496801	0.0190554	0.0391997	0.0651967	0.0673744	0.0672383	0.0616578	0.14591	0.0475024	0.0480468	0.0451885	0	0.0340275	0.121682	0.739486	0.0978631	0.311556	0.140738	0.213148	0.109977	0.663264	0.0918742	0.294134
FH_0d9	0.250715	0.0654689	0.0530829	0.0370219	0.0718661	0.0589356	0.0353886	0.0344358	0.0440996	0.0936437	0.0421941	0.0594801	0.302709	0.0295359	0.0306247	0.0292636	0.0676467	0.146182	0.0857493	0.18511	0.0724105	0.053219	0.0590717	0.0330747	0.0390636	0.0570301	0.0415135	0.0386552	0.0417858	0.0744522	0.0740438	0.0789438	0.0759494	0.147679	0.0340275	0.0548523	0.0582551	0.0340275	0	0.121818	0.737852	0.0899687	0.305159	0.147543	0.207159	0.106846	0.660678	0.0809854	0.293317
FH_14d1	0.274806	0.116918	0.130121	0.133796	0.125221	0.133932	0.122907	0.130802	0.123043	0.107391	0.134613	0.122227	0.309378	0.126718	0.125493	0.125221	0.137743	0.162379	0.131754	0.176671	0.12141	0.128216	0.134749	0.130802	0.129577	0.134613	0.126038	0.129441	0.118007	0.121002	0.124268	0.124405	0.126718	0.142371	0.124949	0.118552	0.118143	0.121682	0.121818	0	0.712944	0.109977	0.285287	0.12141	0.17531	0.101674	0.632911	0.113788	0.261739
FH_14d10	0.724786	0.711311	0.746699	0.750783	0.731999	0.748333	0.737716	0.749149	0.750374	0.725466	0.752824	0.732272	0.738124	0.741935	0.741391	0.74248	0.750783	0.727372	0.746835	0.726555	0.735811	0.744522	0.749694	0.747244	0.746972	0.750647	0.735266	0.747516	0.745883	0.739622	0.726691	0.74248	0.731999	0.66585	0.737172	0.731183	0.737852	0.739486	0.737852	0.712944	0	0.711447	0.528243	0.708452	0.665986	0.686811	0.627739	0.723697	0.728597
FH_14d11	0.229754	0.0808493	0.110385	0.100721	0.0873826	0.124132	0.0858854	0.101674	0.110794	0.07173	0.102491	0.0929631	0.304614	0.0944603	0.0951409	0.092827	0.128352	0.145502	0.117055	0.187015	0.0867021	0.0990881	0.117327	0.102219	0.102491	0.11651	0.096502	0.108888	0.111066	0.108888	0.0766299	0.109024	0.0917381	0.136654	0.0881993	0.0740438	0.0986797	0.0978631	0.0899687	0.109977	0.711447	0	0.270587	0.125085	0.171771	0.0747244	0.625425	0.0756771	0.284606
FH_14d12	0.302436	0.286512	0.322989	0.316592	0.304478	0.325575	0.303389	0.315367	0.324214	0.29917	0.316592	0.300803	0.316183	0.309378	0.310331	0.30897	0.332653	0.304206	0.324895	0.284198	0.308561	0.319042	0.32367	0.317545	0.322989	0.3219	0.304614	0.323261	0.322172	0.315095	0.302845	0.312781	0.30965	0.232748	0.300667	0.3023	0.302572	0.311556	0.305159	0.285287	0.528243	0.270587	0	0.263781	0.214645	0.250715	0.556554	0.277392	0.274398
FH_14d13	0.25017	0.127671	0.156799	0.151627	0.135021	0.164557	0.136382	0.149721	0.150265	0.130938	0.162788	0.137743	0.306111	0.145502	0.146727	0.144413	0.176262	0.150265	0.152852	0.132979	0.14101	0.146454	0.177896	0.148904	0.146863	0.173949	0.152988	0.148768	0.137199	0.143732	0.141146	0.141554	0.139377	0.0994964	0.147952	0.138832	0.113788	0.140738	0.147543	0.12141	0.708452	0.125085	0.263781	0	0.14101	0.108344	0.616034	0.127807	0.227031
FH_14d14	0.25752	0.187696	0.223629	0.216551	0.205526	0.229754	0.203076	0.21587	0.226487	0.197904	0.21764	0.207295	0.303934	0.21029	0.213148	0.21029	0.239554	0.203212	0.225262	0.175854	0.211651	0.22009	0.233837	0.21832	0.223356	0.231387	0.206615	0.225398	0.225126	0.218048	0.208248	0.213557	0.212332	0.128352	0.205254	0.204982	0.197632	0.213148	0.207159	0.17531	0.665986	0.171771	0.214645	0.14101	0	0.149177	0.57384	0.183204	0.21764
FH_14d15	0.256295	0.0890159	0.116102	0.118552	0.101538	0.121002	0.104532	0.116646	0.109296	0.105349	0.119232	0.102082	0.305295	0.109569	0.11338	0.11161	0.132843	0.147271	0.120185	0.194637	0.108071	0.116374	0.130257	0.116918	0.114877	0.128079	0.107391	0.118143	0.105349	0.113244	0.102355	0.114605	0.105077	0.114741	0.104532	0.100449	0.10671	0.109977	0.106846	0.101674	0.686811	0.0747244	0.250715	0.108344	0.149177	0	0.593031	0.0845243	0.28025
FH_14d16	0.64802	0.637675	0.670478	0.672519	0.657547	0.671975	0.658364	0.663536	0.671567	0.639989	0.674969	0.654825	0.660678	0.663672	0.666803	0.666531	0.672928	0.646795	0.672247	0.642984	0.662311	0.670478	0.674969	0.671975	0.670069	0.675786	0.660678	0.672247	0.670342	0.64135	0.651967	0.664897	0.657139	0.58364	0.658908	0.652239	0.657956	0.663264	0.660678	0.632911	0.627739	0.625425	0.556554	0.616034	0.57384	0.593031	0	0.636314	0.629373
FH_14d17	0.256023	0.0865659	0.102899	0.094052	0.0929631	0.10113	0.081666	0.0936437	0.103716	0.106574	0.089152	0.0819382	0.308834	0.0921465	0.0868382	0.0881993	0.111338	0.152715	0.106166	0.188785	0.0895604	0.0950048	0.104532	0.0951409	0.100994	0.10358	0.095277	0.103444	0.100994	0.0956853	0.0892881	0.100041	0.0913298	0.15149	0.0796243	0.0808493	0.0937798	0.0918742	0.0809854	0.113788	0.723697	0.0756771	0.277392	0.127807	0.183204	0.0845243	0.636314	0	0.278073
FH_14d2	0.295631	0.288145	0.297945	0.296992	0.289642	0.304614	0.294542	0.2925	0.299986	0.287464	0.295495	0.2876	0.310603	0.296175	0.296311	0.297945	0.312509	0.292773	0.296448	0.217095	0.296992	0.296992	0.314278	0.299986	0.300122	0.30965	0.297945	0.302572	0.29985	0.29182	0.299034	0.288961	0.29985	0.246631	0.297945	0.296584	0.267864	0.294134	0.293317	0.261739	0.728597	0.284606	0.274398	0.227031	0.21764	0.28025	0.629373	0.278073	0
FH_14d20	0.253845	0.0850687	0.0933714	0.0948687	0.0901048	0.0992242	0.0800327	0.0913298	0.0881993	0.0984075	0.096502	0.0770382	0.307745	0.0911937	0.0901048	0.089152	0.108071	0.156799	0.101402	0.19804	0.0896965	0.0944603	0.108071	0.0944603	0.0907854	0.105485	0.0960936	0.0960936	0.0869743	0.0917381	0.0789438	0.0993603	0.0845243	0.151763	0.0770382	0.0796243	0.0894243	0.0886076	0.081666	0.105077	0.725602	0.0803049	0.288689	0.12073	0.194229	0.0715938	0.631006	0.0620661	0.279298
FH_14d21	0.269906	0.203212	0.198584	0.224581	0.222131	0.234926	0.223493	0.216823	0.232748	0.221723	0.22499	0.222404	0.309378	0.224581	0.227304	0.228665	0.246359	0.213829	0.229209	0.192187	0.229345	0.225943	0.246223	0.229073	0.233701	0.240098	0.216823	0.232204	0.230979	0.223493	0.230434	0.21764	0.231659	0.174085	0.227712	0.226759	0.218865	0.227712	0.223084	0.193004	0.68368	0.199673	0.242412	0.169457	0.129577	0.18334	0.581053	0.204846	0.214237
FH_14d22	0.283109	0.100449	0.0801688	0.0703689	0.114741	0.0715938	0.0766299	0.0683272	0.0597523	0.125085	0.06928	0.0951409	0.320675	0.0676467	0.0710494	0.0789438	0.0800327	0.167687	0.106574	0.211243	0.109705	0.0868382	0.076766	0.0687355	0.0715938	0.0739077	0.0628828	0.0676467	0.0555329	0.100041	0.109024	0.107119	0.11406	0.173949	0.0737716	0.101402	0.0850687	0.0714577	0.0691439	0.116102	0.726555	0.11583	0.316456	0.150265	0.213829	0.102355	0.658228	0.102899	0.308425
FH_14d23	0.257248	0.094052	0.0803049	0.0807132	0.0902409	0.0861576	0.0650606	0.081666	0.0728188	0.100449	0.0800327	0.0711855	0.306247	0.0749966	0.0736355	0.0764938	0.0883354	0.161835	0.105349	0.206887	0.0902409	0.0869743	0.0888798	0.0823465	0.0760855	0.0850687	0.0850687	0.0835715	0.0766299	0.100449	0.0839799	0.106846	0.0896965	0.158704	0.0694161	0.0741799	0.0778549	0.0752688	0.0718661	0.114468	0.730094	0.0839799	0.296311	0.134613	0.203076	0.0830271	0.637131	0.0782632	0.293317
FH_14d24	0.266367	0.192323	0.228937	0.23234	0.217232	0.231931	0.217912	0.230979	0.22744	0.21587	0.233156	0.217095	0.303661	0.22812	0.22567	0.226759	0.241459	0.210834	0.231659	0.19804	0.22254	0.229754	0.239962	0.232476	0.228393	0.238056	0.219273	0.231931	0.224718	0.223629	0.221723	0.224581	0.220498	0.159521	0.221859	0.22077	0.218865	0.222676	0.222404	0.182251	0.674969	0.191235	0.242276	0.155574	0.136927	0.160338	0.590037	0.193957	0.250578
FH_14d25	0.292228	0.106574	0.0913298	0.101402	0.114741	0.107119	0.0997686	0.0943242	0.087927	0.127943	0.101538	0.102219	0.321764	0.0960936	0.105349	0.0958214	0.100449	0.165374	0.114196	0.210426	0.119913	0.0921465	0.0932353	0.100721	0.0992242	0.0945964	0.0924187	0.0960936	0.0850687	0.0994964	0.118688	0.116102	0.123316	0.164829	0.109569	0.105077	0.0997686	0.0955492	0.0958214	0.116102	0.724377	0.105349	0.298217	0.137607	0.204165	0.0842521	0.632095	0.0886076	0.293045
FH_14d26	0.28937	0.103035	0.0812577	0.0849326	0.108207	0.0945964	0.0820743	0.0782632	0.0832993	0.125902	0.0867021	0.0939159	0.318361	0.0801688	0.0871104	0.0786716	0.0898326	0.171771	0.109705	0.205118	0.112835	0.0807132	0.0793521	0.0860215	0.0876548	0.079216	0.0850687	0.0856132	0.079216	0.096502	0.113924	0.105213	0.11651	0.171907	0.0939159	0.097727	0.0857493	0.0797604	0.0790799	0.121002	0.729958	0.104941	0.301892	0.143324	0.209745	0.103171	0.641759	0.0867021	0.282973
FH_14d27	0.293998	0.216279	0.228665	0.233429	0.229073	0.229481	0.228937	0.231115	0.229209	0.233837	0.234654	0.231523	0.322717	0.232884	0.235606	0.236151	0.232476	0.216143	0.230434	0.229345	0.234245	0.232068	0.236967	0.235742	0.233837	0.236423	0.22254	0.232204	0.230026	0.23234	0.235334	0.228529	0.232612	0.221723	0.234654	0.235606	0.232204	0.232612	0.231659	0.223493	0.731455	0.209201	0.316592	0.202123	0.221451	0.199129	0.64557	0.218048	0.305295
FH_14d28	0.246495	0.0901048	0.0924187	0.0963659	0.0884715	0.0970464	0.082891	0.0954131	0.091602	0.0955492	0.0954131	0.0702327	0.303389	0.0910576	0.0892881	0.0899687	0.107799	0.151627	0.0999047	0.197904	0.0907854	0.0945964	0.108344	0.0970464	0.0951409	0.106302	0.0967742	0.0978631	0.0921465	0.097727	0.077991	0.0988158	0.0846604	0.155165	0.0789438	0.0790799	0.0888798	0.087927	0.0845243	0.110794	0.725466	0.0796243	0.288553	0.126718	0.196271	0.0774466	0.634	0.0646522	0.275487
FH_14d29	0.349258	0.333742	0.361508	0.362325	0.342725	0.366272	0.349394	0.359875	0.367769	0.344358	0.361916	0.343542	0.356744	0.356744	0.356064	0.357697	0.371989	0.343814	0.365455	0.297945	0.351028	0.359739	0.368586	0.361236	0.363141	0.365591	0.350347	0.366544	0.365047	0.357016	0.348714	0.35443	0.351436	0.281067	0.352117	0.350075	0.330747	0.355247	0.352117	0.31632	0.694841	0.326256	0.282292	0.283517	0.265414	0.311828	0.602967	0.32435	0.278889
FH_14d30	0.274534	0.0901048	0.089152	0.0917381	0.108207	0.0925548	0.0871104	0.0913298	0.0862937	0.117463	0.092827	0.090377	0.311011	0.084116	0.0917381	0.0918742	0.0979992	0.15571	0.103988	0.191098	0.105485	0.0902409	0.0973186	0.0913298	0.0913298	0.0960936	0.0818021	0.0907854	0.0857493	0.0926909	0.100585	0.103444	0.10848	0.143868	0.0926909	0.0929631	0.0834354	0.087927	0.0873826	0.0881993	0.718933	0.0901048	0.279706	0.117327	0.170001	0.0775827	0.6291	0.0747244	0.265959
FH_14d31	0.278617	0.150265	0.166463	0.17286	0.160746	0.166871	0.164965	0.164829	0.168776	0.161971	0.172315	0.159793	0.30965	0.170137	0.169049	0.171362	0.170682	0.155846	0.167143	0.187151	0.167824	0.174085	0.178304	0.175037	0.172451	0.180346	0.167824	0.173676	0.168232	0.167551	0.168504	0.167415	0.16796	0.14659	0.169729	0.167551	0.170682	0.168096	0.165646	0.11896	0.71485	0.143868	0.282156	0.118552	0.165374	0.130257	0.599701	0.141827	0.241323
FH_14d32	0.265959	0.0890159	0.0726827	0.0720022	0.0929631	0.0707772	0.0600245	0.0684633	0.0662856	0.109841	0.0700966	0.0714577	0.303661	0.0666939	0.0636995	0.0660133	0.0785355	0.155982	0.0988158	0.204301	0.094052	0.0857493	0.0774466	0.07173	0.0702327	0.0778549	0.0707772	0.0710494	0.0666939	0.0988158	0.0947325	0.102627	0.0971825	0.160882	0.0615217	0.085341	0.0789438	0.0650606	0.0597523	0.107119	0.729958	0.102491	0.30162	0.143052	0.211651	0.0914659	0.647611	0.0826188	0.292092
FH_14d33	0.336056	0.339322	0.34463	0.349803	0.339322	0.337281	0.343269	0.346808	0.350483	0.34463	0.34885	0.3366	0.346672	0.34708	0.346128	0.347897	0.352389	0.328297	0.337689	0.322581	0.342044	0.349122	0.363822	0.351028	0.346808	0.360691	0.349803	0.350347	0.350619	0.343814	0.348714	0.342589	0.344086	0.315367	0.348578	0.347625	0.345311	0.345175	0.342044	0.322036	0.727236	0.339186	0.327753	0.319314	0.30965	0.329386	0.646114	0.326664	0.300259
FH_14d34	0.276984	0.22812	0.234109	0.239281	0.234245	0.235879	0.23547	0.236559	0.232204	0.235742	0.238737	0.234109	0.308834	0.23724	0.241731	0.243092	0.244862	0.223629	0.235198	0.196679	0.240098	0.23724	0.248537	0.242276	0.240234	0.244998	0.238056	0.240098	0.23234	0.231387	0.240915	0.228256	0.238873	0.190962	0.242548	0.23792	0.216007	0.238601	0.238192	0.187696	0.724377	0.220906	0.276439	0.169865	0.163876	0.202668	0.632775	0.210426	0.227031
FH_14d35	0.401933	0.379611	0.404519	0.404791	0.404383	0.40343	0.403294	0.396624	0.407377	0.401797	0.405472	0.403158	0.403294	0.402205	0.404655	0.406016	0.405744	0.392269	0.40098	0.345447	0.404519	0.400163	0.404247	0.404655	0.406833	0.404383	0.385736	0.405063	0.401933	0.395672	0.405336	0.395672	0.408194	0.307881	0.406288	0.404111	0.372805	0.400708	0.401933	0.354975	0.581053	0.388458	0.264189	0.338506	0.296039	0.357697	0.570709	0.389819	0.323125
FH_14d36	0.281203	0.172315	0.186062	0.189873	0.187423	0.188921	0.186335	0.186879	0.184565	0.185926	0.191371	0.18756	0.307881	0.188104	0.190826	0.192051	0.196815	0.179393	0.188512	0.185654	0.190962	0.186607	0.199537	0.191098	0.189193	0.194637	0.179257	0.186335	0.183204	0.173676	0.190282	0.186607	0.189737	0.121546	0.191643	0.189465	0.187287	0.187832	0.187832	0.143868	0.667075	0.163604	0.232884	0.137063	0.134885	0.123588	0.569076	0.164149	0.249217
FH_14d37	0.913706	0.887981	0.913298	0.91602	0.914251	0.904315	0.915476	0.913434	0.916565	0.916837	0.915748	0.91289	0.913434	0.914659	0.918334	0.919423	0.905267	0.889751	0.902681	0.894923	0.916428	0.914659	0.919015	0.91779	0.917926	0.918198	0.906084	0.916428	0.91289	0.908262	0.918878	0.906629	0.916701	0.842793	0.919151	0.917517	0.913298	0.91534	0.914251	0.876412	0.608412	0.904315	0.710766	0.881993	0.816115	0.868654	0.824146	0.896693	0.871376
FH_14d39	0.927181	0.905812	0.928406	0.931809	0.930176	0.924595	0.930448	0.922553	0.930448	0.929631	0.931537	0.930312	0.926637	0.928814	0.931945	0.932489	0.929223	0.913298	0.924867	0.905812	0.931945	0.927998	0.931537	0.930584	0.929767	0.931401	0.919423	0.929087	0.925276	0.88349	0.931537	0.926092	0.929359	0.856948	0.933034	0.932081	0.928406	0.929495	0.928814	0.875595	0.792296	0.914659	0.836396	0.895195	0.834762	0.884443	0.810671	0.915748	0.882809
FH_14d4	0.360011	0.343814	0.372397	0.373077	0.35688	0.377297	0.358378	0.363822	0.377025	0.351844	0.372669	0.35865	0.364094	0.367769	0.364366	0.365728	0.384238	0.353886	0.377297	0.306656	0.3611	0.365728	0.379475	0.371172	0.373214	0.376208	0.359466	0.374711	0.374983	0.367769	0.361236	0.365047	0.364094	0.281339	0.36423	0.361236	0.337961	0.36423	0.361644	0.31632	0.679053	0.332653	0.287873	0.281612	0.250715	0.309786	0.461549	0.331972	0.267456
FH_14d40	0.274262	0.0958214	0.0605689	0.0560773	0.0950048	0.0653328	0.0611134	0.0518579	0.0491357	0.110385	0.0583912	0.0803049	0.311692	0.0541718	0.0604328	0.0639717	0.0698244	0.160474	0.0962298	0.197904	0.101266	0.0702327	0.0690078	0.0575745	0.0563495	0.0657411	0.056894	0.0528107	0.0494079	0.0862937	0.0990881	0.095277	0.104124	0.163196	0.0654689	0.0854771	0.0721383	0.0538996	0.0534912	0.11583	0.739213	0.0933714	0.304614	0.131618	0.204982	0.0860215	0.648836	0.0801688	0.283381
FH_14d5	0.273309	0.19069	0.206751	0.204437	0.20049	0.21097	0.199537	0.200898	0.210426	0.204165	0.204437	0.20049	0.309922	0.201851	0.203621	0.205254	0.223084	0.20294	0.211923	0.0950048	0.206343	0.203757	0.21519	0.205254	0.208929	0.213284	0.198993	0.207432	0.207568	0.20049	0.20784	0.196679	0.208657	0.152035	0.205934	0.20294	0.176671	0.201987	0.202123	0.162515	0.718525	0.178168	0.260106	0.129168	0.143732	0.174493	0.628556	0.176126	0.190282
FH_14d6	0.646522	0.625425	0.651286	0.651014	0.64557	0.653192	0.645025	0.649653	0.6536	0.643936	0.653056	0.645706	0.642439	0.647067	0.647203	0.648292	0.655097	0.637947	0.653056	0.562679	0.647747	0.647339	0.65115	0.649517	0.650606	0.651967	0.637539	0.650878	0.650878	0.643664	0.647339	0.642984	0.649381	0.546073	0.648836	0.647747	0.617667	0.642575	0.644345	0.620798	0.361372	0.631823	0.433238	0.579556	0.548251	0.597795	0.568259	0.632911	0.569484
FH_14d7	0.275487	0.140057	0.164285	0.158568	0.159657	0.167143	0.153804	0.152035	0.167143	0.155438	0.159249	0.162243	0.310875	0.160065	0.161154	0.16061	0.176943	0.151899	0.168096	0.176535	0.164285	0.161154	0.171635	0.162515	0.167007	0.167415	0.148496	0.165782	0.165238	0.157071	0.16619	0.153668	0.166326	0.114332	0.16061	0.163468	0.160065	0.161426	0.156254	0.120866	0.698516	0.129985	0.247176	0.120593	0.125766	0.111882	0.597251	0.133252	0.226215
FH_14d8	0.274398	0.0985436	0.0715938	0.0405608	0.100994	0.0630189	0.0649245	0.049544	0.0329386	0.112699	0.0453246	0.0858854	0.321083	0.0526746	0.0530829	0.0664217	0.0624745	0.158568	0.0899687	0.204301	0.100585	0.0748605	0.054444	0.0435552	0.0590717	0.0513135	0.043283	0.056894	0.0389275	0.0881993	0.0997686	0.0971825	0.105077	0.171635	0.0560773	0.0887437	0.0744522	0.0592078	0.0574384	0.120593	0.749013	0.113788	0.327481	0.147407	0.227984	0.107935	0.672111	0.0947325	0.303117
FH_14d81	0.257384	0.113244	0.147679	0.140738	0.109841	0.152443	0.129168	0.136518	0.143596	0.113107	0.150674	0.114605	0.315503	0.127943	0.135293	0.129304	0.163468	0.150402	0.133796	0.115557	0.108888	0.109705	0.162243	0.135838	0.119096	0.158296	0.133388	0.115013	0.129713	0.124132	0.129032	0.120866	0.116918	0.108344	0.141827	0.123724	0.0966381	0.10916	0.139513	0.117871	0.7075	0.117599	0.265687	0.082891	0.162379	0.105894	0.619573	0.122907	0.235742
FH_14d82	0.257792	0.11093	0.145638	0.13121	0.122499	0.150946	0.124813	0.129168	0.146182	0.122091	0.140329	0.122227	0.316864	0.122771	0.131618	0.125493	0.161971	0.151763	0.133116	0.140465	0.123316	0.120185	0.15394	0.131482	0.12631	0.150946	0.123996	0.124541	0.135293	0.123316	0.130802	0.114741	0.127943	0.091602	0.13856	0.122091	0.0997686	0.120049	0.135293	0.130393	0.69593	0.110657	0.245406	0.0943242	0.139785	0.0914659	0.613312	0.11828	0.248401
FH_14d9	0.226079	0.103852	0.122227	0.113788	0.100994	0.139377	0.0967742	0.111202	0.120185	0.0865659	0.122363	0.105485	0.30652	0.101674	0.110113	0.102491	0.142779	0.151082	0.128079	0.172587	0.104941	0.109841	0.129713	0.112971	0.113924	0.127535	0.118007	0.117327	0.116374	0.114605	0.0815299	0.116646	0.108616	0.132027	0.102627	0.0884715	0.108344	0.104805	0.100449	0.119368	0.716075	0.0612495	0.268001	0.108888	0.167415	0.100313	0.627059	0.0939159	0.271812
FH_28d1	0.964203	0.957942	0.966789	0.969784	0.966925	0.966925	0.968695	0.966381	0.968967	0.963931	0.96992	0.968014	0.966245	0.966925	0.970328	0.971145	0.965836	0.952906	0.964611	0.943923	0.970056	0.964884	0.970464	0.969511	0.968695	0.969375	0.95835	0.96815	0.965428	0.959984	0.970736	0.964067	0.969239	0.934123	0.971145	0.970328	0.964339	0.9657	0.967061	0.919151	0.938342	0.954539	0.939976	0.940928	0.917517	0.951545	0.941473	0.958759	0.925003
FH_28d10	0.997142	0.979311	0.995644	0.998231	0.997142	0.99755	0.996869	0.996053	0.998231	0.997414	0.998911	0.997686	0.995508	0.996053	0.998911	0.999319	0.998367	0.98462	0.99755	0.9951	0.998911	0.995508	0.997958	0.997006	0.996461	0.997822	0.985845	0.995508	0.996461	0.996597	0.998911	0.995508	0.999183	0.940248	0.999728	0.998911	0.996733	0.997006	0.996325	0.986389	0.852048	0.98217	0.882945	0.988839	0.949367	0.958214	0.92024	0.996189	0.995644
FH_28d11	0.993603	0.981081	0.991425	0.995236	0.993331	0.994828	0.993603	0.992242	0.994283	0.98775	0.994147	0.993331	0.99265	0.992922	0.995372	0.997142	0.994419	0.978359	0.994964	0.967742	0.995644	0.993058	0.996597	0.995508	0.994556	0.996461	0.980672	0.994147	0.991425	0.986933	0.997006	0.991017	0.992378	0.923778	0.996733	0.995781	0.992242	0.994011	0.992922	0.962706	0.839799	0.976453	0.837621	0.969103	0.930448	0.950048	0.91289	0.984483	0.964067
FH_28d12	0.993875	0.979175	0.993603	0.996733	0.994828	0.995644	0.995236	0.994283	0.996189	0.992514	0.997006	0.995644	0.992378	0.993739	0.995508	0.997686	0.995917	0.980808	0.993467	0.971417	0.997278	0.991289	0.996461	0.995508	0.994556	0.995236	0.982033	0.993875	0.990336	0.984211	0.997006	0.988975	0.996461	0.919695	0.998094	0.997142	0.990064	0.992106	0.993467	0.944195	0.67633	0.978767	0.749966	0.966381	0.916292	0.948687	0.917109	0.983531	0.952634
FH_28d13	0.983258	0.968422	0.982578	0.986661	0.982986	0.984211	0.983939	0.982714	0.986253	0.986933	0.986253	0.983667	0.982033	0.985436	0.988022	0.9902	0.985164	0.967606	0.980808	0.968695	0.988839	0.984756	0.989383	0.988295	0.987614	0.988295	0.976045	0.986933	0.984075	0.978359	0.989383	0.981217	0.986933	0.92024	0.989792	0.988703	0.983667	0.985708	0.9853	0.96502	0.906356	0.972778	0.910712	0.958895	0.923506	0.939295	0.908398	0.975364	0.964611
FH_28d14	0.962842	0.948959	0.963386	0.965973	0.964475	0.958486	0.964748	0.96325	0.967197	0.968831	0.965564	0.963386	0.963795	0.966109	0.968831	0.971009	0.961481	0.944875	0.956309	0.952498	0.968286	0.966789	0.970056	0.968967	0.969375	0.970056	0.958078	0.967742	0.96257	0.960256	0.970192	0.959984	0.968559	0.936164	0.9706	0.968967	0.965156	0.967606	0.965836	0.947325	0.936301	0.954948	0.934939	0.945284	0.932217	0.943242	0.935484	0.953995	0.946509
FH_28d15	0.909487	0.897237	0.907581	0.910031	0.908398	0.90867	0.909487	0.904179	0.911529	0.913434	0.909351	0.907445	0.907854	0.910712	0.91289	0.91534	0.910576	0.892881	0.905948	0.892473	0.912754	0.910848	0.914387	0.913298	0.912617	0.914251	0.902273	0.911937	0.909623	0.905267	0.914115	0.908126	0.913978	0.838982	0.914795	0.913298	0.910031	0.911801	0.910984	0.873146	0.821968	0.896148	0.812849	0.885259	0.833401	0.863618	0.830679	0.898734	0.866204
FH_28d17	0.961481	0.950592	0.966517	0.969511	0.967061	0.964475	0.967878	0.966109	0.968422	0.960256	0.970192	0.96747	0.965428	0.96502	0.969375	0.970736	0.966245	0.946917	0.964203	0.940656	0.969647	0.967334	0.970192	0.969103	0.968967	0.970736	0.958486	0.967878	0.962706	0.959711	0.968831	0.96325	0.968559	0.931673	0.970872	0.968831	0.964339	0.967742	0.966245	0.918062	0.938342	0.952906	0.933714	0.937934	0.910167	0.947325	0.929631	0.95522	0.799918
FH_28d2	0.9951	0.984211	0.994692	0.997414	0.996189	0.996597	0.995781	0.9951	0.997278	0.989247	0.997822	0.996597	0.994828	0.994556	0.997958	0.998503	0.995917	0.980536	0.996053	0.986117	0.998094	0.994147	0.997142	0.996189	0.995644	0.996869	0.984892	0.994692	0.994147	0.993875	0.997958	0.993331	0.997958	0.979856	0.998911	0.997958	0.994283	0.994964	0.994828	0.978495	0.973459	0.980808	0.98217	0.985164	0.976861	0.98217	0.97305	0.993875	0.893834
FH_28d20	0.936301	0.933034	0.938887	0.942153	0.940928	0.934123	0.941473	0.937662	0.941609	0.942017	0.942698	0.941609	0.940248	0.939839	0.94365	0.944195	0.933987	0.929631	0.934803	0.922417	0.942834	0.939703	0.94365	0.942562	0.942153	0.943514	0.940656	0.9412	0.938478	0.933851	0.94297	0.934939	0.939567	0.91602	0.944195	0.943242	0.939431	0.941064	0.939567	0.910984	0.925276	0.937253	0.92092	0.92092	0.909215	0.933034	0.923506	0.923642	0.906084
FH_28d21	0.996189	0.983395	0.995917	0.998503	0.997414	0.997686	0.996869	0.996189	0.998503	0.997686	0.999183	0.997822	0.996461	0.995644	0.999183	0.999592	0.998639	0.984347	0.99755	0.992922	0.999183	0.995372	0.998231	0.997278	0.996733	0.998094	0.986117	0.995781	0.994419	0.994964	0.999183	0.994964	0.999456	0.963659	1	0.999183	0.994964	0.996189	0.996189	0.98952	0.962298	0.985572	0.968014	0.987614	0.968014	0.967742	0.964748	0.994147	0.994828
FH_28d22	0.996461	0.994283	0.995236	0.997822	0.996733	0.996733	0.996597	0.995644	0.997822	0.997006	0.998503	0.997414	0.995781	0.995236	0.998503	0.999047	0.997958	0.99265	0.996869	0.994419	0.998503	0.994692	0.99755	0.996733	0.996053	0.997414	0.994147	0.9951	0.995781	0.995917	0.998367	0.994692	0.998639	0.991153	0.999319	0.998503	0.996053	0.996189	0.995508	0.991289	0.991289	0.991425	0.992514	0.992242	0.99265	0.992378	0.991833	0.994828	0.995236
FH_28d23	0.458282	0.444671	0.459916	0.461413	0.459099	0.454743	0.460188	0.460188	0.463591	0.464952	0.462366	0.458555	0.458827	0.461277	0.464271	0.466857	0.458418	0.433919	0.454063	0.439771	0.464543	0.463863	0.467946	0.465768	0.46536	0.468218	0.457874	0.464679	0.461957	0.458282	0.465904	0.452974	0.462366	0.430244	0.466177	0.464543	0.46291	0.464271	0.461685	0.42861	0.726963	0.451749	0.435144	0.434327	0.418674	0.444807	0.649653	0.450524	0.419899
FH_28d24	0.982442	0.981353	0.981761	0.984756	0.983395	0.983667	0.983122	0.982714	0.98462	0.984211	0.98462	0.983531	0.983395	0.982033	0.985708	0.986253	0.984756	0.980128	0.983803	0.970872	0.985708	0.981897	0.985028	0.983939	0.984211	0.984892	0.982306	0.982578	0.980536	0.9755	0.985436	0.981217	0.985708	0.967878	0.986525	0.985572	0.981761	0.982714	0.982578	0.969239	0.968967	0.979175	0.970736	0.970192	0.969375	0.9755	0.970328	0.973459	0.971689
FH_28d25	0.985708	0.975092	0.982033	0.986797	0.983667	0.986933	0.984756	0.983258	0.986797	0.98462	0.9853	0.983939	0.98462	0.985436	0.988158	0.989656	0.986661	0.970736	0.986525	0.963659	0.989247	0.984892	0.988295	0.987342	0.986661	0.988158	0.978359	0.985845	0.983395	0.977678	0.988703	0.983258	0.98707	0.952225	0.990064	0.988839	0.984483	0.986253	0.985981	0.938206	0.952634	0.972234	0.956445	0.956717	0.933034	0.968286	0.956853	0.972778	0.941609
FH_28d26	0.926365	0.928814	0.92827	0.930312	0.928678	0.927862	0.928814	0.927726	0.930584	0.930856	0.931128	0.928951	0.928406	0.928678	0.932489	0.932898	0.930312	0.925003	0.928406	0.91044	0.932489	0.928542	0.932081	0.930856	0.93072	0.931945	0.929223	0.929495	0.926773	0.921601	0.932626	0.928134	0.932762	0.905948	0.933306	0.932489	0.928134	0.929495	0.929495	0.892201	0.91602	0.924595	0.907854	0.909079	0.890023	0.918742	0.911665	0.916428	0.890431
FH_28d27	0.994011	0.980536	0.994147	0.997006	0.995917	0.995236	0.995644	0.994828	0.996597	0.994828	0.997686	0.996189	0.994964	0.994828	0.998231	0.998639	0.995508	0.980672	0.994828	0.990336	0.998231	0.994419	0.997278	0.996325	0.995781	0.997142	0.985164	0.994828	0.993875	0.993875	0.998231	0.992786	0.998094	0.976725	0.999047	0.998094	0.994419	0.995236	0.994828	0.986253	0.9755	0.983395	0.978086	0.984211	0.976181	0.97795	0.975228	0.993058	0.988295
FH_28d28	0.939023	0.920512	0.936845	0.940792	0.938206	0.928678	0.939567	0.937662	0.942153	0.942562	0.940384	0.937934	0.937117	0.940792	0.943923	0.946781	0.930448	0.915203	0.926637	0.920648	0.943242	0.939703	0.946645	0.943923	0.943242	0.944603	0.932217	0.942562	0.939295	0.933034	0.945148	0.929903	0.940792	0.866884	0.945556	0.943923	0.938887	0.941337	0.9412	0.899415	0.847421	0.930856	0.845924	0.911256	0.862257	0.893834	0.861032	0.922417	0.891929
FH_28d29	0.918062	0.913298	0.920376	0.923642	0.920512	0.918878	0.921873	0.919967	0.922417	0.916565	0.923506	0.921056	0.917653	0.920512	0.922281	0.924323	0.91847	0.909895	0.913434	0.894243	0.923915	0.91847	0.923642	0.922281	0.921873	0.922553	0.919287	0.921465	0.916565	0.911392	0.924323	0.916428	0.921737	0.892473	0.925003	0.924323	0.91847	0.919831	0.920512	0.874098	0.897237	0.912754	0.897237	0.895195	0.873554	0.910304	0.898054	0.909895	0.87124
FH_28d30	0.976725	0.955492	0.972914	0.978495	0.974275	0.976317	0.976589	0.974411	0.977678	0.972642	0.975909	0.972914	0.973731	0.977542	0.97972	0.981081	0.977406	0.958078	0.974684	0.951273	0.980672	0.976997	0.9804	0.979311	0.978495	0.980264	0.968286	0.97795	0.973731	0.96992	0.981217	0.973731	0.976181	0.906492	0.981625	0.980945	0.976181	0.978359	0.977406	0.929631	0.75296	0.960664	0.771744	0.946781	0.890295	0.928134	0.887301	0.964884	0.923778
FH_28d31	0.952362	0.938206	0.947734	0.954267	0.949639	0.951545	0.951817	0.950728	0.953586	0.954675	0.950728	0.947734	0.950864	0.953042	0.955356	0.956717	0.954267	0.938887	0.952362	0.948414	0.956309	0.952634	0.955492	0.954539	0.953859	0.955356	0.943378	0.953042	0.951681	0.951681	0.956173	0.949775	0.955084	0.917109	0.956989	0.956309	0.95277	0.95345	0.95277	0.941064	0.90867	0.935756	0.91534	0.939976	0.915884	0.912481	0.912481	0.94787	0.940112
FH_28d32	0.918334	0.902545	0.922962	0.924867	0.924051	0.913026	0.924595	0.92337	0.925956	0.923506	0.924595	0.922145	0.919423	0.922553	0.924867	0.928406	0.919015	0.900912	0.914795	0.911801	0.92582	0.924051	0.927317	0.926365	0.925684	0.927317	0.916428	0.924867	0.919831	0.917517	0.927726	0.914795	0.921737	0.903362	0.927862	0.926228	0.923098	0.924867	0.923642	0.905267	0.893562	0.910712	0.902001	0.904587	0.894379	0.907581	0.895876	0.916701	0.90622
FH_28d33	0.92092	0.924187	0.927045	0.927317	0.925003	0.924867	0.926637	0.926501	0.926365	0.926637	0.927453	0.925003	0.927589	0.925956	0.927998	0.928542	0.924867	0.921328	0.92092	0.911529	0.928134	0.926092	0.927045	0.927453	0.926365	0.927045	0.927181	0.927453	0.923098	0.91847	0.928814	0.924459	0.927998	0.910848	0.928951	0.927998	0.924459	0.925412	0.925412	0.910984	0.913706	0.924051	0.910984	0.909623	0.910031	0.919423	0.91289	0.916701	0.906084
FH_28d34	0.927998	0.921192	0.923098	0.927589	0.923642	0.921873	0.927181	0.925276	0.929495	0.932217	0.923915	0.92092	0.923506	0.930039	0.929495	0.932489	0.917517	0.914387	0.917381	0.927453	0.930176	0.93072	0.932898	0.931537	0.931945	0.933034	0.930448	0.930448	0.930176	0.931537	0.931809	0.914659	0.930039	0.926228	0.931945	0.930856	0.930992	0.932217	0.929903	0.927317	0.927453	0.92827	0.926228	0.925956	0.924595	0.925003	0.923778	0.927862	0.920648
FH_28d35	0.970872	0.953586	0.969784	0.974275	0.970736	0.96992	0.972778	0.970056	0.973595	0.973186	0.974547	0.971825	0.968559	0.973459	0.975772	0.977678	0.972506	0.957806	0.968286	0.965428	0.976181	0.971417	0.977406	0.976181	0.975092	0.976317	0.959031	0.974956	0.972234	0.96992	0.977406	0.966381	0.972234	0.915884	0.977406	0.976453	0.970736	0.972642	0.972506	0.957942	0.776644	0.954811	0.78658	0.954811	0.920512	0.922962	0.893562	0.963931	0.956989
FH_28d36	0.898734	0.88662	0.89642	0.900504	0.897645	0.896829	0.899143	0.897509	0.902001	0.903634	0.899006	0.896556	0.897918	0.901184	0.904451	0.905676	0.898462	0.882129	0.895331	0.892065	0.90309	0.901456	0.904723	0.903634	0.903226	0.904723	0.892745	0.902409	0.899551	0.896148	0.904859	0.897237	0.904587	0.841296	0.905267	0.90377	0.900095	0.902273	0.901048	0.890568	0.84116	0.890704	0.842657	0.886756	0.853137	0.856812	0.836668	0.890704	0.888118
FH_28d37	0.977134	0.964339	0.978495	0.980808	0.979175	0.979039	0.979175	0.978359	0.981081	0.980536	0.981761	0.979584	0.97795	0.978495	0.982033	0.982442	0.979992	0.965564	0.978359	0.962978	0.982033	0.978222	0.980945	0.980128	0.979584	0.980945	0.968967	0.978631	0.976453	0.972097	0.982033	0.977542	0.98217	0.915203	0.98285	0.982033	0.977678	0.979039	0.979039	0.954675	0.665714	0.964067	0.782088	0.956989	0.91847	0.932898	0.904042	0.970328	0.961481
FH_28d38	0.908262	0.89084	0.907581	0.913026	0.908942	0.910304	0.910576	0.902817	0.912345	0.914115	0.910984	0.908534	0.908262	0.911937	0.913706	0.916565	0.911801	0.894243	0.907037	0.892201	0.915203	0.912073	0.915476	0.914523	0.913842	0.91534	0.903362	0.913162	0.909351	0.905131	0.915203	0.909623	0.914931	0.841024	0.91602	0.915067	0.910984	0.91289	0.911665	0.866612	0.810263	0.898054	0.811896	0.884307	0.828365	0.865796	0.821832	0.89887	0.862529
FH_28d39	0.994556	0.979447	0.994283	0.996869	0.995781	0.996053	0.995508	0.994283	0.99755	0.994556	0.998094	0.996597	0.994147	0.994283	0.998231	0.998639	0.995781	0.980264	0.995236	0.982306	0.997958	0.994419	0.997278	0.996325	0.995781	0.997142	0.985028	0.994692	0.992514	0.982306	0.997958	0.993058	0.998503	0.968695	0.999047	0.998231	0.993603	0.995236	0.994828	0.973731	0.938614	0.980128	0.966789	0.976317	0.95345	0.972506	0.95345	0.985572	0.98285
FH_28d5	0.918334	0.902681	0.921328	0.923506	0.921601	0.917109	0.922962	0.921192	0.922826	0.922145	0.922553	0.919967	0.92092	0.922009	0.92337	0.926365	0.916428	0.894243	0.909351	0.899687	0.92337	0.92024	0.92582	0.924731	0.923915	0.924731	0.911665	0.923506	0.92024	0.91357	0.926092	0.912209	0.920648	0.883762	0.926092	0.924459	0.918878	0.92092	0.921601	0.873146	0.884034	0.90867	0.887981	0.896012	0.869607	0.901729	0.890295	0.91289	0.876276
FH_28d6	0.995781	0.980536	0.9951	0.997822	0.995917	0.997142	0.996189	0.98952	0.997686	0.988839	0.998094	0.997006	0.991561	0.9951	0.998231	0.998775	0.996189	0.980808	0.995372	0.975772	0.998367	0.992514	0.99755	0.996597	0.995917	0.996325	0.983258	0.9951	0.992786	0.987206	0.997278	0.988703	0.997822	0.922281	0.999183	0.998367	0.988839	0.993195	0.9951	0.969784	0.64135	0.982578	0.801279	0.968014	0.933714	0.951545	0.899551	0.984347	0.970736
FH_28d7	0.918334	0.905267	0.921465	0.924051	0.922281	0.916973	0.923234	0.921056	0.924323	0.921056	0.925276	0.923506	0.919151	0.922553	0.926501	0.927181	0.919423	0.899006	0.917517	0.900095	0.926365	0.922417	0.926092	0.925276	0.924459	0.925412	0.913298	0.923506	0.920648	0.914931	0.926228	0.917926	0.92337	0.844835	0.927726	0.926773	0.921056	0.923506	0.922826	0.877365	0.576426	0.90867	0.723697	0.890976	0.837621	0.877773	0.832721	0.909487	0.873146
FH_28d8	0.994828	0.979992	0.994964	0.99755	0.9951	0.996053	0.995917	0.994964	0.99755	0.996189	0.998367	0.996189	0.993875	0.994828	0.998094	0.998775	0.996325	0.981897	0.994964	0.986389	0.998367	0.993739	0.997278	0.996461	0.995917	0.996597	0.98462	0.994964	0.99265	0.988567	0.997822	0.993195	0.998367	0.938887	0.999183	0.998231	0.993467	0.994692	0.994964	0.983258	0.906901	0.982714	0.912073	0.9804	0.945692	0.950864	0.919967	0.988158	0.986525
FH_28d82	0.997278	0.99755	0.998231	0.998503	0.996733	0.999183	0.998094	0.998231	0.997822	0.996053	0.998503	0.997822	0.998231	0.997958	0.998503	0.999047	0.996597	0.995372	0.997822	0.995917	0.998503	0.997958	0.997822	0.997958	0.997142	0.997958	0.997958	0.997958	0.997958	0.997278	0.998911	0.997822	0.998639	0.996189	0.999319	0.998367	0.997958	0.997958	0.99755	0.989928	0.989928	0.994692	0.997822	0.995372	0.995781	0.99755	0.995236	0.997958	0.994419
FH_28d9	0.96325	0.953859	0.967061	0.970464	0.968422	0.966109	0.968831	0.967878	0.970872	0.967878	0.971417	0.969647	0.966517	0.967878	0.970872	0.972914	0.967742	0.952634	0.96257	0.947598	0.971417	0.966789	0.972234	0.971009	0.9706	0.971145	0.957942	0.969784	0.966925	0.960664	0.97237	0.96257	0.971281	0.930856	0.97237	0.971281	0.964884	0.96747	0.967606	0.927181	0.941609	0.957806	0.936845	0.942017	0.911529	0.947734	0.940656	0.956853	0.924595
[truncated: 63 more columns]
