# Supplementary material for: Metagenomic insights into the effects of cosmetics containing complex polysaccharides on the composition of skin microbiota in females
Source: Front Cell Infect Microbiol. 2023 Aug 1;13:1210724. doi: 10.3389/fcimb.2023.1210724 (PMC10428012; doi:10.3389/fcimb.2023.1210724)
Supplement: Supplementary file 8 [file Table_7.xlsx]

## Sheet: weighted_unifrac_distance_matri
	cheek_0d11	cheek_0d13	cheek_0d17	cheek_0d2	cheek_0d20	cheek_0d27	cheek_0d29	cheek_0d4	cheek_0d6	cheek_14d1	cheek_14d10	cheek_14d14	cheek_14d16	cheek_14d17	cheek_14d24	cheek_14d29	cheek_14d31	cheek_14d32	cheek_14d35	cheek_14d36	cheek_14d39	cheek_14d4	cheek_14d6	cheek_28d1	cheek_28d10	cheek_28d11	cheek_28d12	cheek_28d13	cheek_28d14	cheek_28d15	cheek_28d16	cheek_28d17	cheek_28d2	cheek_28d20	cheek_28d21	cheek_28d22	cheek_28d23	cheek_28d24	cheek_28d25	cheek_28d26	cheek_28d27	cheek_28d28	cheek_28d29	cheek_28d30	cheek_28d31	cheek_28d32	cheek_28d33	cheek_28d35	cheek_28d36
cheek_0d11	0	1.72815	1.65424	0.970069	1.20801	0.610345	0.550362	0.757818	0.543354	0.443052	0.187653	0.372813	0.229165	0.384497	0.942518	1.39776	0.70693	0.358233	0.425608	0.244882	0.493607	0.635467	0.523538	0.506711	0.189028	0.207064	0.19049	0.243101	0.526095	0.277576	0.205212	0.539854	0.254585	0.419449	0.234607	0.206422	0.532322	0.244898	0.208731	0.478515	0.224581	0.251919	0.207012	0.210505	0.469772	0.223924	0.25185	0.203488	0.433258
cheek_0d13	1.72815	0	0.892275	1.21466	0.771928	1.51966	1.89854	1.4164	1.61354	1.91309	1.87833	1.61324	1.90186	1.77101	0.90433	1.75712	1.43674	1.78626	1.89418	1.79674	1.87492	1.98829	1.90035	1.93892	1.90209	1.91247	1.90289	1.89447	1.94273	1.92335	1.91017	1.95346	1.8542	1.92925	1.91596	1.91086	1.9488	1.91193	1.91306	1.93059	1.91246	1.9132	1.91119	1.91479	1.93546	1.90155	1.91245	1.90458	1.93135
cheek_0d17	1.65424	0.892275	0	1.10544	0.628756	1.36324	1.77825	1.78489	1.64488	1.78927	1.7841	1.52395	1.77316	1.64907	0.8039	1.51914	1.30018	1.65677	1.764	1.6596	1.73383	1.86834	1.7802	1.8007	1.78854	1.81602	1.78228	1.76351	1.80774	1.82343	1.81352	1.85042	1.74516	1.79895	1.81969	1.81287	1.8444	1.81505	1.81653	1.80214	1.81603	1.81689	1.8142	1.81838	1.81966	1.79386	1.81595	1.78534	1.80806
cheek_0d2	0.970069	1.21466	1.10544	0	0.593053	0.718593	1.14228	1.13869	0.890123	0.981669	1.07906	0.748712	1.01135	0.857985	0.503117	1.09716	0.534619	0.853585	0.959968	0.890965	0.961652	1.15803	1.11326	1.10686	1.10969	1.13804	1.098	1.06362	1.09632	1.143	1.13452	1.20721	1.05717	1.11921	1.14192	1.13548	1.20991	1.13738	1.13869	1.12906	1.13827	1.1447	1.13567	1.14056	1.14112	1.11508	1.14455	1.0845	1.11303
cheek_0d20	1.20801	0.771928	0.628756	0.593053	0	0.850838	1.32666	1.33109	1.18414	1.22681	1.32442	0.955402	1.26629	1.08582	0.384292	1.24392	0.738153	1.08382	1.20093	1.1088	1.16031	1.31838	1.27522	1.2989	1.34358	1.37039	1.33156	1.28996	1.26248	1.37134	1.36882	1.3974	1.2942	1.34697	1.37558	1.36849	1.39497	1.37121	1.37207	1.34489	1.37179	1.37279	1.36882	1.37416	1.36393	1.34874	1.37227	1.31823	1.34734
cheek_0d27	0.610345	1.51966	1.36324	0.718593	0.850838	0	0.669065	0.827409	0.681742	0.63401	0.732477	0.390268	0.682155	0.512768	0.755034	1.19888	0.500181	0.498106	0.626022	0.502637	0.599811	0.783673	0.706824	0.60685	0.744486	0.772231	0.733476	0.658427	0.601409	0.698354	0.77054	0.711377	0.692602	0.650759	0.776667	0.769484	0.720335	0.772208	0.772505	0.649187	0.772869	0.774878	0.768475	0.775552	0.667266	0.750576	0.774972	0.720046	0.657274
cheek_0d29	0.550362	1.89854	1.77825	1.14228	1.32666	0.669065	0	0.914024	0.800314	0.476601	0.438412	0.611304	0.438735	0.580825	1.15961	1.54535	0.879177	0.551688	0.37061	0.493277	0.368298	0.552981	0.477325	0.268647	0.447273	0.470869	0.446444	0.380606	0.30086	0.383994	0.469115	0.305264	0.36552	0.320903	0.474673	0.467858	0.3347	0.470229	0.470728	0.28022	0.470974	0.471898	0.467423	0.473287	0.283321	0.448108	0.471351	0.448497	0.293115
cheek_0d4	0.757818	1.4164	1.78489	1.13869	1.33109	0.827409	0.914024	0	0.917048	0.834267	0.924587	0.632197	0.826747	0.671357	1.20805	1.6838	0.873017	0.652514	0.752156	0.739933	0.766051	0.838273	0.85003	0.901194	0.924949	0.953402	0.915023	0.894324	0.867332	0.961483	0.950326	0.98368	0.888962	0.947509	0.95682	0.951742	0.980709	0.952484	0.953776	0.940517	0.953226	0.954039	0.952278	0.955739	0.955977	0.93185	0.952845	0.901204	0.942756
cheek_0d6	0.543354	1.61354	1.64488	0.890123	1.18414	0.681742	0.800314	0.917048	0	0.716943	0.68459	0.508393	0.693153	0.650153	0.906346	1.11687	0.769946	0.632979	0.674632	0.588981	0.729458	0.943999	0.845866	0.831365	0.712606	0.73901	0.704142	0.683659	0.844046	0.747209	0.736967	0.888512	0.646018	0.764758	0.743107	0.736163	0.895635	0.752343	0.740033	0.808929	0.739524	0.759568	0.737151	0.741911	0.821819	0.725368	0.75988	0.707435	0.772415
cheek_14d1	0.443052	1.91309	1.78927	0.981669	1.22681	0.63401	0.476601	0.834267	0.716943	0	0.338176	0.394752	0.285678	0.316129	1.08214	1.47271	0.62174	0.283395	0.237081	0.260398	0.263844	0.340747	0.308985	0.380293	0.343445	0.383131	0.338153	0.30879	0.337714	0.381475	0.380852	0.491434	0.333199	0.365202	0.38729	0.381232	0.490765	0.384556	0.383904	0.410624	0.383599	0.392007	0.3813	0.385944	0.423531	0.35728	0.392164	0.324589	0.377963
cheek_14d10	0.187653	1.87833	1.7841	1.07906	1.32442	0.732477	0.438412	0.924587	0.68459	0.338176	0	0.510648	0.112751	0.51201	1.07737	1.51065	0.830259	0.437924	0.298982	0.272753	0.383018	0.529006	0.423951	0.394889	0.0717897	0.0771299	0.0715899	0.117908	0.413123	0.146598	0.0756235	0.406722	0.12676	0.294723	0.105003	0.0762552	0.400819	0.114846	0.0790477	0.35566	0.0950531	0.122389	0.0766311	0.0806652	0.357171	0.105202	0.122498	0.0895703	0.326598
cheek_14d14	0.372813	1.61324	1.52395	0.748712	0.955402	0.390268	0.611304	0.632197	0.508393	0.394752	0.510648	0	0.453312	0.279827	0.789713	1.24787	0.417595	0.237914	0.339325	0.319274	0.357095	0.563116	0.537549	0.567404	0.536096	0.565322	0.526748	0.483861	0.537275	0.571153	0.563516	0.678565	0.479051	0.562567	0.569866	0.563712	0.687068	0.573377	0.566606	0.594225	0.565993	0.58076	0.564164	0.568498	0.611187	0.549249	0.580992	0.51343	0.564387
cheek_14d16	0.229165	1.90186	1.77316	1.01135	1.26629	0.682155	0.438735	0.826747	0.693153	0.285678	0.112751	0.453312	0	0.446273	1.07112	1.5101	0.741417	0.346943	0.206155	0.221728	0.314893	0.42553	0.386528	0.344094	0.117176	0.145365	0.107709	0.094148	0.349918	0.176231	0.141943	0.428879	0.136407	0.299316	0.166516	0.144307	0.427289	0.176777	0.146589	0.351167	0.156606	0.183855	0.144558	0.148285	0.359899	0.153269	0.183885	0.0938249	0.318305
cheek_14d17	0.384497	1.77101	1.64907	0.857985	1.08582	0.512768	0.580825	0.671357	0.650153	0.316129	0.51201	0.279827	0.446273	0	0.9708	1.35056	0.461606	0.207629	0.352055	0.31322	0.321536	0.447892	0.433311	0.521812	0.535253	0.567071	0.528967	0.481973	0.500561	0.566729	0.564276	0.624729	0.489866	0.539786	0.571614	0.564801	0.628006	0.566896	0.568264	0.547232	0.567892	0.569391	0.565065	0.570301	0.56093	0.546013	0.569256	0.51565	0.54894
cheek_14d24	0.942518	0.90433	0.8039	0.503117	0.384292	0.755034	1.15961	1.20805	0.906346	1.08214	1.07737	0.789713	1.07112	0.9708	0	1.19222	0.66438	0.951311	1.04704	0.957455	1.07757	1.27267	1.18017	1.16115	1.10015	1.12813	1.09172	1.0605	1.1735	1.13363	1.12609	1.22945	1.0493	1.11376	1.13275	1.12712	1.23593	1.13535	1.12955	1.14376	1.12903	1.14307	1.12715	1.13142	1.16228	1.1097	1.14295	1.09369	1.11969
cheek_14d29	1.39776	1.75712	1.51914	1.09716	1.24392	1.19888	1.54535	1.6838	1.11687	1.47271	1.51065	1.24787	1.5101	1.35056	1.19222	0	1.1313	1.3869	1.47227	1.3898	1.45644	1.6568	1.56718	1.54564	1.53889	1.56662	1.53604	1.49433	1.56319	1.57151	1.56466	1.61335	1.48765	1.55057	1.57075	1.56473	1.61666	1.56636	1.56729	1.55914	1.56706	1.56797	1.56457	1.56967	1.56373	1.54562	1.56751	1.53782	1.54656
cheek_14d31	0.70693	1.43674	1.30018	0.534619	0.738153	0.500181	0.879177	0.873017	0.769946	0.62174	0.830259	0.417595	0.741417	0.461606	0.66438	1.1313	0	0.453545	0.651444	0.615147	0.604289	0.664582	0.707304	0.805499	0.837628	0.865599	0.827028	0.798518	0.780607	0.870319	0.862539	0.913897	0.799974	0.85208	0.870129	0.862865	0.916793	0.865301	0.866691	0.852153	0.866349	0.867874	0.863457	0.868706	0.863099	0.844339	0.867723	0.813906	0.852056
cheek_14d32	0.358233	1.78626	1.65677	0.853585	1.08382	0.498106	0.551688	0.652514	0.632979	0.283395	0.437924	0.237914	0.346943	0.207629	0.951311	1.3869	0.453545	0	0.260692	0.250685	0.287573	0.399757	0.432642	0.454503	0.457738	0.485243	0.447827	0.382085	0.43016	0.460602	0.482715	0.560868	0.427835	0.442286	0.490324	0.483277	0.567443	0.493175	0.486963	0.483165	0.486602	0.500678	0.483705	0.48903	0.49257	0.469838	0.500564	0.434504	0.448492
cheek_14d35	0.425608	1.89418	1.764	0.959968	1.20093	0.626022	0.37061	0.752156	0.674632	0.237081	0.298982	0.339325	0.206155	0.352055	1.04704	1.47227	0.651444	0.260692	0	0.276562	0.140557	0.350566	0.355715	0.36199	0.3212	0.348403	0.309243	0.265786	0.33609	0.353224	0.345698	0.467249	0.244047	0.347762	0.353383	0.346718	0.473829	0.358366	0.350263	0.384562	0.349687	0.365886	0.346788	0.351917	0.398214	0.333462	0.36579	0.29586	0.356085
cheek_14d36	0.244882	1.79674	1.6596	0.890965	1.1088	0.502637	0.493277	0.739933	0.588981	0.260398	0.272753	0.319274	0.221728	0.31322	0.957455	1.3898	0.615147	0.250685	0.276562	0	0.317769	0.486715	0.424965	0.398946	0.295404	0.323145	0.284999	0.246085	0.384067	0.324193	0.321339	0.508203	0.267393	0.374939	0.332516	0.321313	0.513659	0.342388	0.324281	0.420315	0.324169	0.349827	0.321032	0.326723	0.439412	0.318524	0.34999	0.271748	0.393882
cheek_14d39	0.493607	1.87492	1.73383	0.961652	1.16031	0.599811	0.368298	0.766051	0.729458	0.263844	0.383018	0.357095	0.314893	0.321536	1.07757	1.45644	0.604289	0.287573	0.140557	0.317769	0	0.336885	0.334072	0.368825	0.41166	0.439296	0.401582	0.343397	0.340694	0.431411	0.436827	0.474899	0.332328	0.410068	0.444573	0.437336	0.481567	0.439864	0.44101	0.411695	0.440768	0.445773	0.437632	0.443237	0.423673	0.418822	0.445638	0.388342	0.411622
cheek_14d4	0.635467	1.98829	1.86834	1.15803	1.31838	0.783673	0.552981	0.838273	0.943999	0.340747	0.529006	0.563116	0.42553	0.447892	1.27267	1.6568	0.664582	0.399757	0.350566	0.486715	0.336885	0	0.241272	0.493678	0.513616	0.547381	0.504063	0.48151	0.437204	0.551559	0.544226	0.591017	0.502266	0.546504	0.551573	0.543828	0.582201	0.546772	0.548224	0.542847	0.547807	0.548782	0.545142	0.550209	0.554945	0.522451	0.547567	0.492138	0.543389
cheek_14d6	0.523538	1.90035	1.7802	1.11326	1.27522	0.706824	0.477325	0.85003	0.845866	0.308985	0.423951	0.537549	0.386528	0.433311	1.18017	1.56718	0.707304	0.432642	0.355715	0.424965	0.334072	0.241272	0	0.42803	0.389408	0.428687	0.390849	0.409824	0.397112	0.447416	0.428117	0.493346	0.402986	0.445489	0.431065	0.427652	0.481719	0.426912	0.429438	0.444781	0.428002	0.431178	0.430502	0.431243	0.464563	0.406576	0.431429	0.376763	0.454078
cheek_28d1	0.506711	1.93892	1.8007	1.10686	1.2989	0.60685	0.268647	0.901194	0.831365	0.380293	0.394889	0.567404	0.344094	0.521812	1.16115	1.54564	0.805499	0.454503	0.36199	0.398946	0.368825	0.493678	0.42803	0	0.384017	0.412869	0.373888	0.288728	0.12206	0.284273	0.411078	0.168011	0.366701	0.182764	0.414714	0.409196	0.246048	0.409871	0.410735	0.110195	0.410938	0.411958	0.409386	0.416109	0.136663	0.388665	0.412158	0.361863	0.130177
cheek_28d10	0.189028	1.90209	1.78854	1.10969	1.34358	0.744486	0.447273	0.924949	0.712606	0.343445	0.0717897	0.536096	0.117176	0.535253	1.10015	1.53889	0.837628	0.457738	0.3212	0.295404	0.41166	0.513616	0.389408	0.384017	0	0.0451102	0.0380493	0.122671	0.39757	0.146236	0.0460772	0.416203	0.135423	0.285116	0.0733073	0.0439537	0.401352	0.0835201	0.0470506	0.347388	0.0645687	0.0910229	0.0472361	0.0475673	0.354683	0.060272	0.0916553	0.0601731	0.317182
cheek_28d11	0.207064	1.91247	1.81602	1.13804	1.37039	0.772231	0.470869	0.953402	0.73901	0.383131	0.0771299	0.565322	0.145365	0.567071	1.12813	1.56662	0.865599	0.485243	0.348403	0.323145	0.439296	0.547381	0.428687	0.412869	0.0451102	0	0.063725	0.150624	0.431463	0.148173	0.0107686	0.421364	0.152984	0.307224	0.0376815	0.00792577	0.399614	0.0483029	0.0108558	0.370352	0.0278942	0.0550429	0.0171901	0.00725366	0.372937	0.0735692	0.0555728	0.085385	0.343359
cheek_28d12	0.19049	1.90289	1.78228	1.098	1.33156	0.733476	0.446444	0.915023	0.704142	0.338153	0.0715899	0.526748	0.107709	0.528967	1.09172	1.53604	0.827028	0.447827	0.309243	0.284999	0.401582	0.504063	0.390849	0.373888	0.0380493	0.063725	0	0.118795	0.392055	0.143795	0.0641779	0.41639	0.138733	0.283133	0.0902994	0.060931	0.402036	0.10108	0.0645144	0.336635	0.0807677	0.108102	0.064455	0.0651022	0.354914	0.0648378	0.108625	0.025403	0.316701
cheek_28d13	0.243101	1.89447	1.76351	1.06362	1.28996	0.658427	0.380606	0.894324	0.683659	0.30879	0.117908	0.483861	0.094148	0.481973	1.0605	1.49433	0.798518	0.382085	0.265786	0.246085	0.343397	0.48151	0.409824	0.288728	0.122671	0.150624	0.118795	0	0.307097	0.0975197	0.148645	0.350369	0.124006	0.220933	0.168974	0.147647	0.35149	0.178757	0.150898	0.276871	0.158975	0.186393	0.147953	0.153544	0.280024	0.154806	0.186737	0.121094	0.237176
cheek_28d14	0.526095	1.94273	1.80774	1.09632	1.26248	0.601409	0.30086	0.867332	0.844046	0.337714	0.413123	0.537275	0.349918	0.500561	1.1735	1.56319	0.780607	0.43016	0.33609	0.384067	0.340694	0.437204	0.397112	0.12206	0.39757	0.431463	0.392055	0.307097	0	0.302701	0.430486	0.196312	0.384076	0.217079	0.434488	0.429396	0.27505	0.430061	0.430502	0.149732	0.430633	0.431704	0.428822	0.435225	0.162504	0.407436	0.431058	0.378759	0.16988
cheek_28d15	0.277576	1.92335	1.82343	1.143	1.37134	0.698354	0.383994	0.961483	0.747209	0.381475	0.146598	0.571153	0.176231	0.566729	1.13363	1.57151	0.870319	0.460602	0.353224	0.324193	0.431411	0.551559	0.447416	0.284273	0.146236	0.148173	0.143795	0.0975197	0.302701	0	0.146752	0.292366	0.165953	0.180045	0.16426	0.143553	0.291555	0.174779	0.147477	0.239258	0.15414	0.182077	0.142115	0.146493	0.244497	0.168764	0.182401	0.149665	0.216266
cheek_28d16	0.205212	1.91017	1.81352	1.13452	1.36882	0.77054	0.469115	0.950326	0.736967	0.380852	0.0756235	0.563516	0.141943	0.564276	1.12609	1.56466	0.862539	0.482715	0.345698	0.321339	0.436827	0.544226	0.428117	0.411078	0.0460772	0.0107686	0.0641779	0.148645	0.430486	0.146752	0	0.42003	0.151771	0.307045	0.0434618	0.0101541	0.402011	0.0549628	0.0157108	0.36929	0.034272	0.0617186	0.0158004	0.0114709	0.370973	0.0750951	0.0619735	0.0860674	0.341586
cheek_28d17	0.539854	1.95346	1.85042	1.20721	1.3974	0.711377	0.305264	0.98368	0.888512	0.491434	0.406722	0.678565	0.428879	0.624729	1.22945	1.61335	0.913897	0.560868	0.467249	0.508203	0.474899	0.591017	0.493346	0.168011	0.416203	0.421364	0.41639	0.350369	0.196312	0.292366	0.42003	0	0.392822	0.184634	0.42404	0.418709	0.185829	0.420041	0.420019	0.134092	0.420243	0.421285	0.418314	0.424482	0.11911	0.413711	0.420494	0.418208	0.157637
cheek_28d2	0.254585	1.8542	1.74516	1.05717	1.2942	0.692602	0.36552	0.888962	0.646018	0.333199	0.12676	0.479051	0.136407	0.489866	1.0493	1.48765	0.799974	0.427835	0.244047	0.267393	0.332328	0.502266	0.402986	0.366701	0.135423	0.152984	0.138733	0.124006	0.384076	0.165953	0.151771	0.392822	0	0.27698	0.169012	0.152378	0.399182	0.179617	0.152166	0.332533	0.159757	0.186792	0.152447	0.154538	0.331883	0.161301	0.187279	0.140571	0.305568
cheek_28d20	0.419449	1.92925	1.79895	1.11921	1.34697	0.650759	0.320903	0.947509	0.764758	0.365202	0.294723	0.562567	0.299316	0.539786	1.11376	1.55057	0.85208	0.442286	0.347762	0.374939	0.410068	0.546504	0.445489	0.182764	0.285116	0.307224	0.283133	0.220933	0.217079	0.180045	0.307045	0.184634	0.27698	0	0.309747	0.304534	0.19409	0.312409	0.306476	0.124294	0.306147	0.31956	0.304447	0.307296	0.145798	0.291672	0.319972	0.283438	0.117338
cheek_28d21	0.234607	1.91596	1.81969	1.14192	1.37558	0.776667	0.474673	0.95682	0.743107	0.38729	0.105003	0.569866	0.166516	0.571614	1.13275	1.57075	0.870129	0.490324	0.353383	0.332516	0.444573	0.551573	0.431065	0.414714	0.0733073	0.0376815	0.0902994	0.168974	0.434488	0.16426	0.0434618	0.42404	0.169012	0.309747	0	0.0399181	0.402094	0.0186387	0.0333885	0.369153	0.0108717	0.0216873	0.0487976	0.0393965	0.373956	0.0455943	0.0239333	0.107932	0.345476
cheek_28d22	0.206422	1.91086	1.81287	1.13548	1.36849	0.769484	0.467858	0.951742	0.736163	0.381232	0.0762552	0.563712	0.144307	0.564801	1.12712	1.56473	0.862865	0.483277	0.346718	0.321313	0.437336	0.543828	0.427652	0.409196	0.0439537	0.00792577	0.060931	0.147647	0.429396	0.143553	0.0101541	0.418709	0.152378	0.304534	0.0399181	0	0.397362	0.050666	0.0129937	0.36627	0.0303424	0.0573915	0.0152276	0.0101725	0.36991	0.0723556	0.0578317	0.0841744	0.340064
cheek_28d23	0.532322	1.9488	1.8444	1.20991	1.39497	0.720335	0.3347	0.980709	0.895635	0.490765	0.400819	0.687068	0.427289	0.628006	1.23593	1.61666	0.916793	0.567443	0.473829	0.513659	0.481567	0.582201	0.481719	0.246048	0.401352	0.399614	0.402036	0.35149	0.27505	0.291555	0.402011	0.185829	0.399182	0.19409	0.402094	0.397362	0	0.397843	0.400289	0.223731	0.399535	0.399731	0.40345	0.402558	0.207309	0.399754	0.39899	0.40431	0.233261
cheek_28d24	0.244898	1.91193	1.81505	1.13738	1.37121	0.772208	0.470229	0.952484	0.752343	0.384556	0.114846	0.573377	0.176777	0.566896	1.13535	1.56636	0.865301	0.493175	0.358366	0.342388	0.439864	0.546772	0.426912	0.409871	0.0835201	0.0483029	0.10108	0.178757	0.430061	0.174779	0.0549628	0.420041	0.179617	0.312409	0.0186387	0.050666	0.397843	0	0.0449464	0.364567	0.0228449	0.00862217	0.0595769	0.0510493	0.369787	0.0372295	0.00933164	0.118647	0.344904
cheek_28d25	0.208731	1.91306	1.81653	1.13869	1.37207	0.772505	0.470728	0.953776	0.740033	0.383904	0.0790477	0.566606	0.146589	0.568264	1.12955	1.56729	0.866691	0.486963	0.350263	0.324281	0.44101	0.548224	0.429438	0.410735	0.0470506	0.0108558	0.0645144	0.150898	0.430502	0.147477	0.0157108	0.420019	0.152166	0.306476	0.0333885	0.0129937	0.400289	0.0449464	0	0.36613	0.0238947	0.0514906	0.0208393	0.011978	0.369739	0.0697824	0.0520106	0.0855693	0.341471
cheek_28d26	0.478515	1.93059	1.80214	1.12906	1.34489	0.649187	0.28022	0.940517	0.808929	0.410624	0.35566	0.594225	0.351167	0.547232	1.14376	1.55914	0.852153	0.483165	0.384562	0.420315	0.411695	0.542847	0.444781	0.110195	0.347388	0.370352	0.336635	0.276871	0.149732	0.239258	0.36929	0.134092	0.332533	0.124294	0.369153	0.36627	0.223731	0.364567	0.36613	0	0.365463	0.367979	0.36779	0.373341	0.0907046	0.345272	0.368339	0.339233	0.0933353
cheek_28d27	0.224581	1.91246	1.81603	1.13827	1.37179	0.772869	0.470974	0.953226	0.739524	0.383599	0.0950531	0.565993	0.156606	0.567892	1.12903	1.56706	0.866349	0.486602	0.349687	0.324169	0.440768	0.547807	0.428002	0.410938	0.0645687	0.0278942	0.0807677	0.158975	0.430633	0.15414	0.034272	0.420243	0.159757	0.306147	0.0108717	0.0303424	0.399535	0.0228449	0.0238947	0.365463	0	0.0285536	0.0390459	0.0303232	0.370223	0.0500574	0.0295549	0.0982216	0.3417
cheek_28d28	0.251919	1.9132	1.81689	1.1447	1.37279	0.774878	0.471898	0.954039	0.759568	0.392007	0.122389	0.58076	0.183855	0.569391	1.14307	1.56797	0.867874	0.500678	0.365886	0.349827	0.445773	0.548782	0.431178	0.411958	0.0910229	0.0550429	0.108102	0.186393	0.431704	0.182077	0.0617186	0.421285	0.186792	0.31956	0.0216873	0.0573915	0.399731	0.00862217	0.0514906	0.367979	0.0285536	0	0.0666048	0.0576326	0.373008	0.0445646	0.00242726	0.125734	0.352098
cheek_28d29	0.207012	1.91119	1.8142	1.13567	1.36882	0.768475	0.467423	0.952278	0.737151	0.3813	0.0766311	0.564164	0.144558	0.565065	1.12715	1.56457	0.863457	0.483705	0.346788	0.321032	0.437632	0.545142	0.430502	0.409386	0.0472361	0.0171901	0.064455	0.147953	0.428822	0.142115	0.0158004	0.418314	0.152447	0.304447	0.0487976	0.0152276	0.40345	0.0595769	0.0208393	0.36779	0.0390459	0.0666048	0	0.0154183	0.369139	0.0757233	0.0670518	0.0848655	0.339586
cheek_28d30	0.210505	1.91479	1.81838	1.14056	1.37416	0.775552	0.473287	0.955739	0.741911	0.385944	0.0806652	0.568498	0.148285	0.570301	1.13142	1.56967	0.868706	0.48903	0.351917	0.326723	0.443237	0.550209	0.431243	0.416109	0.0475673	0.00725366	0.0651022	0.153544	0.435225	0.146493	0.0114709	0.424482	0.154538	0.307296	0.0393965	0.0101725	0.402558	0.0510493	0.011978	0.373341	0.0303232	0.0576326	0.0154183	0	0.375935	0.0766331	0.0583123	0.085796	0.346245
cheek_28d31	0.469772	1.93546	1.81966	1.14112	1.36393	0.667266	0.283321	0.955977	0.821819	0.423531	0.357171	0.611187	0.359899	0.56093	1.16228	1.56373	0.863099	0.49257	0.398214	0.439412	0.423673	0.554945	0.464563	0.136663	0.354683	0.372937	0.354914	0.280024	0.162504	0.244497	0.370973	0.11911	0.331883	0.145798	0.373956	0.36991	0.207309	0.369787	0.369739	0.0907046	0.370223	0.373008	0.369139	0.375935	0	0.350873	0.373058	0.35645	0.0994503
cheek_28d32	0.223924	1.90155	1.79386	1.11508	1.34874	0.750576	0.448108	0.93185	0.725368	0.35728	0.105202	0.549249	0.153269	0.546013	1.1097	1.54562	0.844339	0.469838	0.333462	0.318524	0.418822	0.522451	0.406576	0.388665	0.060272	0.0735692	0.0648378	0.154806	0.407436	0.168764	0.0750951	0.413711	0.161301	0.291672	0.0455943	0.0723556	0.399754	0.0372295	0.0697824	0.345272	0.0500574	0.0445646	0.0757233	0.0766331	0.350873	0	0.0453422	0.0828376	0.320822
cheek_28d33	0.25185	1.91245	1.81595	1.14455	1.37227	0.774972	0.471351	0.952845	0.75988	0.392164	0.122498	0.580992	0.183885	0.569256	1.14295	1.56751	0.867723	0.500564	0.36579	0.34999	0.445638	0.547567	0.431429	0.412158	0.0916553	0.0555728	0.108625	0.186737	0.431058	0.182401	0.0619735	0.420494	0.187279	0.319972	0.0239333	0.0578317	0.39899	0.00933164	0.0520106	0.368339	0.0295549	0.00242726	0.0670518	0.0583123	0.373058	0.0453422	0	0.126212	0.352409
cheek_28d35	0.203488	1.90458	1.78534	1.0845	1.31823	0.720046	0.448497	0.901204	0.707435	0.324589	0.0895703	0.51343	0.0938249	0.51565	1.09369	1.53782	0.813906	0.434504	0.29586	0.271748	0.388342	0.492138	0.376763	0.361863	0.0601731	0.085385	0.025403	0.121094	0.378759	0.149665	0.0860674	0.418208	0.140571	0.283438	0.107932	0.0841744	0.40431	0.118647	0.0855693	0.339233	0.0982216	0.125734	0.0848655	0.085796	0.35645	0.0828376	0.126212	0	0.317899
cheek_28d36	0.433258	1.93135	1.80806	1.11303	1.34734	0.657274	0.293115	0.942756	0.772415	0.377963	0.326598	0.564387	0.318305	0.54894	1.11969	1.54656	0.852056	0.448492	0.356085	0.393882	0.411622	0.543389	0.454078	0.130177	0.317182	0.343359	0.316701	0.237176	0.16988	0.216266	0.341586	0.157637	0.305568	0.117338	0.345476	0.340064	0.233261	0.344904	0.341471	0.0933353	0.3417	0.352098	0.339586	0.346245	0.0994503	0.320822	0.352409	0.317899	0
cheek_28d37	0.23688	1.91579	1.81952	1.14175	1.37542	0.776506	0.474508	0.956649	0.744512	0.387031	0.107284	0.569701	0.168799	0.571459	1.13261	1.57058	0.869964	0.490168	0.353214	0.334798	0.444402	0.551408	0.430934	0.414548	0.0753586	0.039882	0.093084	0.171005	0.43433	0.167024	0.0466684	0.423905	0.170516	0.310071	0.00402327	0.0420934	0.401923	0.0162104	0.0352262	0.369023	0.0133001	0.0193569	0.0515465	0.0417318	0.373939	0.0432801	0.021484	0.110684	0.345398
cheek_28d38	0.409853	1.92616	1.78962	1.02384	1.22564	0.588053	0.358891	0.833094	0.735585	0.239496	0.289329	0.427248	0.224748	0.426829	1.09493	1.52505	0.721567	0.319513	0.222615	0.259727	0.275791	0.407647	0.382077	0.200923	0.287909	0.315122	0.276184	0.186195	0.178935	0.200561	0.313965	0.308255	0.267325	0.189948	0.310854	0.31168	0.328505	0.307926	0.310718	0.221554	0.307012	0.315322	0.312223	0.318592	0.237548	0.284482	0.315458	0.262984	0.197713
cheek_28d39	0.212578	1.91702	1.82072	1.14294	1.37661	0.777702	0.475698	0.957848	0.744145	0.388239	0.083137	0.570909	0.15024	0.572689	1.13378	1.57195	0.871154	0.491367	0.354364	0.329023	0.445552	0.552607	0.432482	0.418055	0.0481604	0.00840952	0.0673354	0.155803	0.437581	0.1527	0.0136603	0.42669	0.156191	0.311253	0.0339926	0.0116467	0.403512	0.0493601	0.0113628	0.37555	0.0291	0.0529036	0.0207928	0.00823242	0.378123	0.0763553	0.054741	0.0885824	0.348064
cheek_28d4	0.256105	1.92396	1.79539	1.01866	1.26072	0.687057	0.46306	0.797515	0.725579	0.273452	0.156737	0.451453	0.0506611	0.436883	1.10288	1.54119	0.719072	0.330271	0.193465	0.226601	0.312905	0.389187	0.373713	0.352255	0.134601	0.162944	0.124492	0.126794	0.338411	0.187507	0.159826	0.441625	0.159851	0.31488	0.182859	0.160016	0.439873	0.193199	0.163569	0.365098	0.173039	0.200313	0.161075	0.16534	0.371197	0.169588	0.200409	0.111075	0.329698
cheek_28d40	0.366329	1.9114	1.8086	1.12548	1.35241	0.66598	0.317624	0.94353	0.731699	0.37261	0.249666	0.556217	0.265408	0.551811	1.11734	1.55464	0.854197	0.440463	0.341629	0.346942	0.413822	0.552262	0.443907	0.194724	0.257363	0.271227	0.25592	0.188044	0.210848	0.14073	0.269334	0.20801	0.241312	0.116658	0.275424	0.268506	0.251089	0.285036	0.271354	0.147656	0.271652	0.292762	0.263739	0.270844	0.152151	0.267341	0.293097	0.256872	0.125253
cheek_28d5	0.462091	1.93613	1.80532	1.11056	1.33736	0.645536	0.291401	0.932805	0.799173	0.385649	0.349549	0.572204	0.327082	0.533134	1.12992	1.53904	0.837228	0.455665	0.360733	0.403177	0.394441	0.52735	0.452991	0.118599	0.341309	0.368947	0.338771	0.243644	0.132575	0.240627	0.366594	0.139942	0.324346	0.134024	0.371434	0.365487	0.223213	0.367363	0.367308	0.0873844	0.367718	0.373913	0.365924	0.372142	0.0825922	0.346365	0.373926	0.340436	0.0845111
cheek_28d6	0.212567	1.91565	1.82032	1.13957	1.37508	0.77749	0.476774	0.957656	0.74182	0.387878	0.0823914	0.570378	0.150667	0.572195	1.1333	1.56948	0.870644	0.49095	0.353831	0.328512	0.445057	0.553795	0.433226	0.418501	0.0503011	0.0110121	0.0702052	0.15682	0.43886	0.153789	0.0114739	0.428133	0.159012	0.313453	0.0396231	0.0133016	0.404973	0.052583	0.0171109	0.374992	0.0330515	0.0580834	0.0240921	0.0108309	0.379857	0.0793781	0.0591472	0.0918269	0.344921
cheek_28d7	0.234321	1.90509	1.78494	1.0872	1.31924	0.71593	0.440199	0.905652	0.71446	0.327931	0.119844	0.519353	0.12482	0.517958	1.09513	1.53726	0.816299	0.43652	0.302564	0.286329	0.389243	0.494959	0.381497	0.355253	0.090488	0.11616	0.0565695	0.135662	0.372455	0.164827	0.117405	0.408502	0.160832	0.27762	0.0906605	0.11307	0.395211	0.0922946	0.110957	0.325135	0.0925075	0.0993361	0.116961	0.118823	0.345905	0.0562263	0.0998092	0.0417022	0.308653
cheek_28d8	0.253447	1.89015	1.76513	1.05021	1.28227	0.687363	0.428652	0.871118	0.694048	0.290129	0.137681	0.479778	0.100486	0.480238	1.0741	1.51815	0.779447	0.401698	0.264786	0.248335	0.352085	0.45644	0.362644	0.335257	0.123601	0.150129	0.0894117	0.126335	0.343069	0.171101	0.148375	0.407204	0.141784	0.276672	0.13076	0.145782	0.405798	0.133263	0.145436	0.323807	0.12725	0.140518	0.148018	0.151838	0.33892	0.0973721	0.140926	0.0682948	0.301968
cheek_28d81	0.20797	1.91228	1.81478	1.13688	1.36991	0.770392	0.46839	0.953231	0.737554	0.381854	0.0780026	0.564001	0.145527	0.566984	1.12779	1.56643	0.865033	0.486126	0.348403	0.322155	0.439471	0.545826	0.428761	0.412397	0.0451303	0.010847	0.061968	0.149739	0.430333	0.14451	0.00919399	0.421447	0.152153	0.304419	0.0436549	0.0103881	0.40225	0.0551686	0.0152312	0.369503	0.0345313	0.0619407	0.0137291	0.00857867	0.372737	0.0735629	0.0625685	0.0828101	0.342472
cheek_28d82	0.21232	1.91647	1.82017	1.14226	1.37574	0.777189	0.475011	0.957547	0.743811	0.387494	0.0822745	0.570101	0.150152	0.571925	1.1331	1.57135	0.870367	0.490656	0.353518	0.328496	0.444991	0.551907	0.432915	0.417645	0.0485083	0.009138	0.0683231	0.155316	0.436844	0.152725	0.00961221	0.426107	0.156511	0.31127	0.0369514	0.0118368	0.40282	0.0505008	0.0145761	0.374955	0.0306714	0.0557337	0.0222096	0.00838391	0.37759	0.0773282	0.0566078	0.0899633	0.347834
cheek_28d9	0.22349	1.89758	1.79943	1.12141	1.35355	0.755114	0.453522	0.938113	0.730177	0.365176	0.0939364	0.549487	0.156088	0.550057	1.11279	1.55017	0.848676	0.469169	0.334714	0.319002	0.421598	0.5298	0.416973	0.39222	0.0673521	0.0560392	0.0852959	0.155279	0.410922	0.15995	0.0562243	0.406177	0.156795	0.295448	0.0302651	0.054862	0.398194	0.0270894	0.0520152	0.350621	0.0332232	0.034617	0.0547466	0.059531	0.352453	0.029233	0.0350294	0.10354	0.324142
[truncated: 12 more columns]
