# Supplementary material for: Metagenomic insights into the effects of cosmetics containing complex polysaccharides on the composition of skin microbiota in females
Source: Front Cell Infect Microbiol. 2023 Aug 1;13:1210724. doi: 10.3389/fcimb.2023.1210724 (PMC10428012; doi:10.3389/fcimb.2023.1210724)
Supplement: Supplementary file 9 [file Table_8.xlsx]

## Sheet: distance-matrix-forehead-weight
	FH_0d1	FH_0d10	FH_0d11	FH_0d12	FH_0d13	FH_0d14	FH_0d15	FH_0d16	FH_0d17	FH_0d2	FH_0d20	FH_0d21	FH_0d22	FH_0d23	FH_0d24	FH_0d25	FH_0d26	FH_0d27	FH_0d28	FH_0d29	FH_0d3	FH_0d30	FH_0d31	FH_0d32	FH_0d33	FH_0d34	FH_0d35	FH_0d37	FH_0d38	FH_0d39	FH_0d4	FH_0d40	FH_0d5	FH_0d6	FH_0d7	FH_0d8	FH_0d81	FH_0d82	FH_0d9	FH_14d1	FH_14d10	FH_14d11	FH_14d12	FH_14d13	FH_14d14	FH_14d15	FH_14d16	FH_14d17	FH_14d2
FH_0d1	0	0.163574	0.158939	0.205134	0.130049	0.203311	0.156573	0.205981	0.207747	0.0857169	0.196776	0.152532	0.212062	0.184411	0.158425	0.173664	0.162058	0.178104	0.214743	0.190051	0.12202	0.176669	0.207108	0.191933	0.181812	0.195038	0.206613	0.206832	0.208947	0.206276	0.0699737	0.1979	0.111343	0.161436	0.145014	0.115664	0.176331	0.19062	0.163301	0.155187	0.449337	0.0852442	0.230485	0.168595	0.192155	0.157186	0.334397	0.138422	0.249992
FH_0d10	0.163574	0	0.0706543	0.0666773	0.0541573	0.0568584	0.0350343	0.0685588	0.0722649	0.133382	0.0647003	0.0328693	0.108441	0.0504088	0.0450444	0.0428512	0.0369474	0.0817499	0.0679876	0.102337	0.100226	0.0651757	0.0731705	0.0575972	0.0556373	0.062947	0.0638886	0.0718348	0.0747597	0.0715959	0.122521	0.0606609	0.10058	0.107129	0.0514103	0.0680797	0.0429478	0.0559829	0.0291366	0.0530569	0.373746	0.0976494	0.152461	0.0565077	0.115148	0.0334541	0.265911	0.0493514	0.187185
FH_0d11	0.158939	0.0706543	0	0.107402	0.0592136	0.102951	0.0725521	0.107759	0.109563	0.126856	0.101497	0.0605041	0.155507	0.0876599	0.075587	0.0802506	0.0720475	0.121732	0.120829	0.134981	0.0922292	0.0943201	0.110781	0.0962513	0.094062	0.101626	0.107058	0.109043	0.112312	0.111193	0.119354	0.103927	0.093728	0.115348	0.0638893	0.065953	0.0817107	0.0955307	0.0699093	0.0924583	0.403063	0.100268	0.193486	0.0921439	0.132976	0.0809349	0.283527	0.0625438	0.19905
FH_0d12	0.205134	0.0666773	0.107402	0	0.0936892	0.0379687	0.0608937	0.0124507	0.00824348	0.174435	0.0210795	0.0610918	0.12795	0.02626	0.0487939	0.0354642	0.0662575	0.14313	0.0376689	0.109644	0.132046	0.0334535	0.0144437	0.019308	0.0299298	0.028603	0.0192095	0.00995716	0.010398	0.0308761	0.162616	0.0263422	0.1402	0.159281	0.0869	0.103613	0.0553434	0.023514	0.0549751	0.0890762	0.421218	0.149483	0.19382	0.0966584	0.160522	0.0870781	0.312998	0.0926131	0.203412
FH_0d13	0.130049	0.0541573	0.0592136	0.0936892	0	0.090223	0.04271	0.0939376	0.0967975	0.112045	0.0847908	0.0488625	0.142977	0.074554	0.0499879	0.0629918	0.0663744	0.104793	0.110637	0.113321	0.0670794	0.0658064	0.0976618	0.0824481	0.0721566	0.0867722	0.095415	0.0969868	0.0998124	0.100418	0.0847913	0.0917435	0.0709613	0.0998086	0.0482906	0.0380007	0.0671434	0.0816422	0.0538637	0.0698575	0.393701	0.0785916	0.187107	0.0803491	0.129771	0.0704153	0.284549	0.0444612	0.196893
FH_0d14	0.203311	0.0568584	0.102951	0.0379687	0.090223	0	0.070179	0.0360433	0.0385104	0.169979	0.0370232	0.0627595	0.117269	0.0450596	0.0604366	0.0524926	0.0557867	0.115769	0.0271166	0.100551	0.133082	0.0475721	0.0408036	0.0421136	0.0452236	0.0460033	0.0343998	0.038102	0.0396703	0.0459686	0.162105	0.0285673	0.138617	0.145715	0.09678	0.103748	0.0504189	0.0445749	0.0644461	0.0759147	0.406186	0.139906	0.183581	0.0865383	0.149344	0.0804937	0.305845	0.083395	0.18618
FH_0d15	0.156573	0.0350343	0.0725521	0.0608937	0.04271	0.070179	0	0.0628783	0.0641489	0.138807	0.0527496	0.0347607	0.124887	0.0417833	0.0363457	0.036471	0.0511981	0.103686	0.0864446	0.110461	0.0895216	0.049642	0.0651732	0.0494437	0.0399353	0.0531135	0.0636702	0.0641725	0.0671857	0.0754112	0.112035	0.0669349	0.0923078	0.115938	0.0433614	0.0576345	0.0489656	0.0489796	0.0260741	0.0652476	0.39145	0.099219	0.173074	0.0680657	0.127891	0.0554619	0.28267	0.0615446	0.199651
FH_0d16	0.205981	0.0685588	0.107759	0.0124507	0.0939376	0.0360433	0.0628783	0	0.00900728	0.174437	0.0178832	0.0626845	0.127211	0.0263378	0.0505866	0.0397205	0.0675098	0.141285	0.0363031	0.109373	0.134731	0.035435	0.014128	0.0218285	0.0332416	0.0266106	0.0174329	0.0097295	0.00874691	0.0337034	0.165136	0.0294524	0.143237	0.159174	0.0876485	0.103842	0.052875	0.0216014	0.0555842	0.0848342	0.41921	0.148874	0.189535	0.0973527	0.159108	0.0845595	0.310028	0.0893336	0.198915
FH_0d17	0.207747	0.0722649	0.109563	0.00824348	0.0967975	0.0385104	0.0641489	0.00900728	0	0.176345	0.0187763	0.0627998	0.129502	0.0244987	0.0516196	0.0379973	0.0681173	0.14598	0.0369495	0.110631	0.13392	0.0362508	0.00890243	0.0184863	0.0322803	0.0237881	0.0178056	0.00361492	0.00437521	0.0313232	0.164453	0.029159	0.142635	0.161755	0.0885866	0.105336	0.0550382	0.0202448	0.0570694	0.08633	0.420513	0.151432	0.190619	0.0989349	0.16092	0.0889254	0.31415	0.0927483	0.201718
FH_0d2	0.0857169	0.133382	0.126856	0.174435	0.112045	0.169979	0.138807	0.174437	0.176345	0	0.171924	0.123822	0.213377	0.155071	0.131614	0.145412	0.130638	0.166906	0.18389	0.173051	0.0590394	0.151511	0.176203	0.160988	0.158646	0.167812	0.172214	0.175155	0.178059	0.172899	0.0745239	0.168786	0.072797	0.143367	0.118535	0.0889382	0.144244	0.160334	0.134458	0.122369	0.442795	0.0652729	0.22695	0.1446	0.17844	0.127826	0.327055	0.10774	0.239965
FH_0d20	0.196776	0.0647003	0.101497	0.0210795	0.0847908	0.0370232	0.0527496	0.0178832	0.0187763	0.171924	0	0.0560755	0.124346	0.0262615	0.0475486	0.0384409	0.066987	0.137809	0.0456177	0.10704	0.127149	0.032562	0.0211775	0.0263791	0.028194	0.0191402	0.0242197	0.0208601	0.0195348	0.0437879	0.155048	0.0347594	0.135248	0.156594	0.0809008	0.10291	0.0526875	0.0270185	0.0535353	0.0828524	0.415027	0.143535	0.187237	0.097352	0.160473	0.0854805	0.315356	0.087592	0.195829
FH_0d21	0.152532	0.0328693	0.0605041	0.0610918	0.0488625	0.0627595	0.0347607	0.0626845	0.0627998	0.123822	0.0560755	0	0.119857	0.0414512	0.0413542	0.0342818	0.024307	0.101311	0.0780754	0.107755	0.090898	0.0584262	0.0638466	0.0501863	0.048559	0.0537955	0.0627664	0.063047	0.0657129	0.0680562	0.108693	0.0582959	0.0919142	0.116094	0.0441578	0.05369	0.0452814	0.049646	0.0343628	0.0642746	0.369737	0.0965727	0.145979	0.0662701	0.118106	0.042372	0.268742	0.045184	0.198963
FH_0d22	0.212062	0.108441	0.155507	0.12795	0.142977	0.117269	0.124887	0.127211	0.129502	0.213377	0.124346	0.119857	0	0.111243	0.114972	0.111961	0.12092	0.134127	0.116837	0.117149	0.184003	0.121213	0.130587	0.118257	0.117203	0.121905	0.123006	0.129002	0.13166	0.117162	0.206436	0.114118	0.187866	0.153343	0.149061	0.157476	0.103791	0.116024	0.121058	0.116017	0.373411	0.178767	0.158127	0.113216	0.143563	0.114179	0.24872	0.132074	0.173143
FH_0d23	0.184411	0.0504088	0.0876599	0.02626	0.074554	0.0450596	0.0417833	0.0263378	0.0244987	0.155071	0.0262615	0.0414512	0.111243	0	0.0331282	0.016647	0.0480408	0.125137	0.0560134	0.101848	0.111527	0.035753	0.0238596	0.0124098	0.0216629	0.020526	0.0265865	0.0236584	0.0259064	0.0443901	0.1411	0.0371685	0.11922	0.140347	0.0655263	0.0849232	0.0365559	0.0102594	0.0355917	0.0682383	0.398632	0.12841	0.169773	0.0798469	0.142499	0.0682057	0.296796	0.0737121	0.20112
FH_0d24	0.158425	0.0450444	0.075587	0.0487939	0.0499879	0.0604366	0.0363457	0.0505866	0.0516196	0.131614	0.0475486	0.0413542	0.114972	0.0331282	0	0.024496	0.0573252	0.110502	0.0797738	0.0852121	0.0881499	0.0264069	0.0505914	0.0369364	0.0342841	0.0435117	0.0511556	0.0513718	0.0536515	0.0664104	0.117566	0.0573522	0.0958286	0.114651	0.0557439	0.0572856	0.037338	0.0369584	0.0266941	0.058101	0.38918	0.103237	0.178949	0.0718152	0.144326	0.064685	0.29553	0.0515245	0.195502
FH_0d25	0.173664	0.0428512	0.0802506	0.0354642	0.0629918	0.0524926	0.036471	0.0397205	0.0379973	0.145412	0.0384409	0.0342818	0.111961	0.016647	0.024496	0	0.0493893	0.117474	0.0695388	0.103569	0.100149	0.0337913	0.0353224	0.0217235	0.0216231	0.0287357	0.0385724	0.03687	0.0396495	0.0554517	0.129046	0.0480892	0.108039	0.128677	0.0575154	0.0722917	0.0365605	0.0218335	0.0307041	0.0703212	0.393756	0.116734	0.170464	0.0733043	0.138661	0.0608704	0.292234	0.066165	0.205832
FH_0d26	0.162058	0.0369474	0.0720475	0.0662575	0.0663744	0.0557867	0.0511981	0.0675098	0.0681173	0.130638	0.066987	0.024307	0.12092	0.0480408	0.0573252	0.0493893	0	0.0955507	0.0620279	0.109236	0.108168	0.0753201	0.0691212	0.0566544	0.0663597	0.0654687	0.0673435	0.0679744	0.0708744	0.0670536	0.121655	0.0554816	0.104885	0.12253	0.0602912	0.0694324	0.0483227	0.0550162	0.0493815	0.0669578	0.371111	0.104576	0.143407	0.0682029	0.11802	0.049141	0.266266	0.0521932	0.198121
FH_0d27	0.178104	0.0817499	0.121732	0.14313	0.104793	0.115769	0.103686	0.141285	0.14598	0.166906	0.137809	0.101311	0.134127	0.125137	0.110502	0.117474	0.0955507	0	0.114565	0.12215	0.143702	0.133919	0.14706	0.134028	0.129017	0.137033	0.139565	0.1454	0.148023	0.138097	0.161776	0.126784	0.139858	0.0912549	0.101663	0.107118	0.106492	0.129568	0.101124	0.105605	0.371333	0.130423	0.161742	0.0960352	0.101982	0.0791666	0.256788	0.0853673	0.178158
FH_0d28	0.214743	0.0679876	0.120829	0.0376689	0.110637	0.0271166	0.0864446	0.0363031	0.0369495	0.18389	0.0456177	0.0780754	0.116837	0.0560134	0.0797738	0.0695388	0.0620279	0.114565	0	0.110166	0.152809	0.0649549	0.0432918	0.0519451	0.063543	0.057232	0.040829	0.0383092	0.0361121	0.0392386	0.177109	0.0321492	0.156556	0.152162	0.112726	0.124916	0.0653163	0.0525592	0.0827994	0.0842641	0.41003	0.153727	0.180231	0.0968894	0.147365	0.0820272	0.303001	0.0955043	0.186171
FH_0d29	0.190051	0.102337	0.134981	0.109644	0.113321	0.100551	0.110461	0.109373	0.110631	0.173051	0.10704	0.107755	0.117149	0.101848	0.0852121	0.103569	0.109236	0.12215	0.110166	0	0.149583	0.0881902	0.111587	0.10397	0.101124	0.106461	0.106072	0.10984	0.11218	0.0843287	0.170589	0.096532	0.154122	0.112716	0.132069	0.123194	0.0800653	0.103972	0.104577	0.0840782	0.389594	0.146717	0.181516	0.0726608	0.131904	0.111433	0.283191	0.09976	0.150375
FH_0d3	0.12202	0.100226	0.0922292	0.132046	0.0670794	0.133082	0.0895216	0.134731	0.13392	0.0590394	0.127149	0.090898	0.184003	0.111527	0.0881499	0.100149	0.108168	0.143702	0.152809	0.149583	0	0.104361	0.13426	0.119137	0.110322	0.123688	0.133457	0.134199	0.136464	0.137992	0.0985931	0.131862	0.0394033	0.120674	0.0864548	0.0644335	0.106847	0.119011	0.093826	0.0955095	0.43204	0.082872	0.226494	0.121088	0.166726	0.112016	0.322214	0.0849192	0.215902
FH_0d30	0.176669	0.0651757	0.0943201	0.0334535	0.0658064	0.0475721	0.049642	0.035435	0.0362508	0.151511	0.032562	0.0584262	0.121213	0.035753	0.0264069	0.0337913	0.0753201	0.133919	0.0649549	0.0881902	0.104361	0	0.0386289	0.0363368	0.02454	0.0348342	0.0369182	0.0366639	0.0368124	0.0541639	0.132771	0.0452057	0.113993	0.134335	0.0785053	0.0749788	0.0483504	0.0368275	0.0460155	0.0716663	0.406166	0.121142	0.196264	0.0885069	0.16157	0.0845114	0.313534	0.0736438	0.192051
FH_0d31	0.207108	0.0731705	0.110781	0.0144437	0.0976618	0.0408036	0.0651732	0.014128	0.00890243	0.176203	0.0211775	0.0638466	0.130587	0.0238596	0.0505914	0.0353224	0.0691212	0.14706	0.0432918	0.111587	0.13426	0.0386289	0	0.0169708	0.0322141	0.0186301	0.0191195	0.0080347	0.00908759	0.0380698	0.16374	0.0326917	0.142555	0.162168	0.0872077	0.105565	0.0537747	0.0183244	0.0563982	0.0865317	0.42026	0.151518	0.191116	0.10004	0.161874	0.0899125	0.315141	0.0933029	0.205275
FH_0d32	0.191933	0.0575972	0.0962513	0.019308	0.0824481	0.0421136	0.0494437	0.0218285	0.0184863	0.160988	0.0263791	0.0501863	0.118257	0.0124098	0.0369364	0.0217235	0.0566544	0.134028	0.0519451	0.10397	0.119137	0.0363368	0.0169708	0	0.0231766	0.0231123	0.024659	0.0172988	0.0201547	0.0399436	0.148387	0.0353113	0.127067	0.146114	0.0733906	0.0896583	0.0427085	0.00839755	0.0416996	0.0758166	0.408527	0.135495	0.180646	0.0854356	0.148471	0.0752698	0.301233	0.0799185	0.204484
FH_0d33	0.181812	0.0556373	0.094062	0.0299298	0.0721566	0.0452236	0.0399353	0.0332416	0.0322803	0.158646	0.028194	0.048559	0.117203	0.0216629	0.0342841	0.0216231	0.0663597	0.129017	0.063543	0.101124	0.110322	0.02454	0.0322141	0.0231766	0	0.0267083	0.0327889	0.031029	0.0332067	0.0491075	0.135708	0.0411482	0.117987	0.139926	0.0692662	0.081207	0.0463439	0.0257341	0.039008	0.0794969	0.40809	0.125791	0.185479	0.0868388	0.151707	0.0740651	0.305015	0.081097	0.198905
FH_0d34	0.195038	0.062947	0.101626	0.028603	0.0867722	0.0460033	0.0531135	0.0266106	0.0237881	0.167812	0.0191402	0.0537955	0.121905	0.020526	0.0435117	0.0287357	0.0654687	0.137033	0.057232	0.106461	0.123688	0.0348342	0.0186301	0.0231123	0.0267083	0	0.0293277	0.0233542	0.0240654	0.0519342	0.15191	0.0437978	0.132505	0.15384	0.0769061	0.0977355	0.0463237	0.0203944	0.0472114	0.0784155	0.411018	0.1409	0.182694	0.091123	0.156498	0.0809118	0.310815	0.0853973	0.201309
FH_0d35	0.206613	0.0638886	0.107058	0.0192095	0.095415	0.0343998	0.0636702	0.0174329	0.0178056	0.172214	0.0242197	0.0627664	0.123006	0.0265865	0.0511556	0.0385724	0.0673435	0.139565	0.040829	0.106072	0.133457	0.0369182	0.0191195	0.024659	0.0327889	0.0293277	0	0.0162825	0.0182605	0.0381253	0.163635	0.031574	0.142227	0.15336	0.0879683	0.105741	0.0586159	0.0269313	0.0568248	0.0816878	0.411479	0.142217	0.184513	0.0929412	0.153771	0.0803211	0.308469	0.0953754	0.197094
FH_0d37	0.206832	0.0718348	0.109043	0.00995716	0.0969868	0.038102	0.0641725	0.0097295	0.00361492	0.175155	0.0208601	0.063047	0.129002	0.0236584	0.0513718	0.03687	0.0679744	0.1454	0.0383092	0.10984	0.134199	0.0366639	0.0080347	0.0172988	0.031029	0.0233542	0.0162825	0	0.00484346	0.0314465	0.163628	0.0292317	0.141878	0.160485	0.0883323	0.104733	0.0549648	0.0197188	0.0564938	0.0849035	0.419095	0.150166	0.189686	0.0983404	0.160572	0.0883105	0.313582	0.0932067	0.201096
FH_0d38	0.208947	0.0747597	0.112312	0.010398	0.0998124	0.0396703	0.0671857	0.00874691	0.00437521	0.178059	0.0195348	0.0657129	0.13166	0.0259064	0.0536515	0.0396495	0.0708744	0.148023	0.0361121	0.11218	0.136464	0.0368124	0.00908759	0.0201547	0.0332067	0.0240654	0.0182605	0.00484346	0	0.0317423	0.166188	0.0315834	0.144487	0.16322	0.0906549	0.107393	0.0568498	0.0219435	0.0589585	0.0868847	0.421352	0.152924	0.191959	0.100878	0.162983	0.0910006	0.316317	0.095069	0.203634
FH_0d39	0.206276	0.0715959	0.111193	0.0308761	0.100418	0.0459686	0.0754112	0.0337034	0.0313232	0.172899	0.0437879	0.0680562	0.117162	0.0443901	0.0664104	0.0554517	0.0670536	0.138097	0.0392386	0.0843287	0.137992	0.0541639	0.0380698	0.0399436	0.0491075	0.0519342	0.0381253	0.0314465	0.0317423	0	0.163588	0.0281174	0.143119	0.141181	0.0981123	0.10989	0.0436616	0.0416063	0.0693564	0.0820854	0.405265	0.149783	0.180851	0.0742717	0.140969	0.0870547	0.290449	0.0860246	0.178788
FH_0d4	0.0699737	0.122521	0.119354	0.162616	0.0847913	0.162105	0.112035	0.165136	0.164453	0.0745239	0.155048	0.108693	0.206436	0.1411	0.117566	0.129046	0.121655	0.161776	0.177109	0.170589	0.0985931	0.132771	0.16374	0.148387	0.135708	0.15191	0.163635	0.163628	0.166188	0.163588	0	0.159823	0.0899867	0.141619	0.100766	0.073535	0.135531	0.148967	0.120715	0.128486	0.438925	0.0511949	0.220725	0.140929	0.175311	0.121646	0.32383	0.0982621	0.248306
FH_0d40	0.1979	0.0606609	0.103927	0.0263422	0.0917435	0.0285673	0.0669349	0.0294524	0.029159	0.168786	0.0347594	0.0582959	0.114118	0.0371685	0.0573522	0.0480892	0.0554816	0.126784	0.0321492	0.096532	0.131862	0.0452057	0.0326917	0.0353113	0.0411482	0.0437978	0.031574	0.0292317	0.0315834	0.0281174	0.159823	0	0.135613	0.147904	0.0923348	0.103473	0.0443789	0.0363444	0.0616581	0.0785134	0.406784	0.145141	0.182784	0.0848498	0.148443	0.083897	0.30331	0.0785771	0.187113
FH_0d5	0.111343	0.10058	0.093728	0.1402	0.0709613	0.138617	0.0923078	0.143237	0.142635	0.072797	0.135248	0.0919142	0.187866	0.11922	0.0958286	0.108039	0.104885	0.139858	0.156556	0.154122	0.0394033	0.113993	0.142555	0.127067	0.117987	0.132505	0.142227	0.141878	0.144487	0.143119	0.0899867	0.135613	0	0.114833	0.0778244	0.057773	0.113104	0.1269	0.0961315	0.100718	0.429419	0.0700592	0.22283	0.123482	0.155895	0.10664	0.312059	0.0808043	0.220016
FH_0d6	0.161436	0.107129	0.115348	0.159281	0.0998086	0.145715	0.115938	0.159174	0.161755	0.143367	0.156594	0.116094	0.153343	0.140347	0.114651	0.128677	0.12253	0.0912549	0.152162	0.112716	0.120674	0.134335	0.162168	0.146114	0.139926	0.15384	0.15336	0.160485	0.16322	0.141181	0.141619	0.147904	0.114833	0	0.107465	0.0919284	0.115058	0.145293	0.117732	0.106538	0.370719	0.100241	0.168201	0.0876843	0.0670798	0.0921596	0.242029	0.0954537	0.149222
FH_0d7	0.145014	0.0514103	0.0638893	0.0869	0.0482906	0.09678	0.0433614	0.0876485	0.0885866	0.118535	0.0809008	0.0441578	0.149061	0.0655263	0.0557439	0.0575154	0.0602912	0.101663	0.112726	0.132069	0.0864548	0.0785053	0.0872077	0.0733906	0.0692662	0.0769061	0.0879683	0.0883323	0.0906549	0.0981123	0.100766	0.0923348	0.0778244	0.107465	0	0.0365795	0.068422	0.0709133	0.0381017	0.0845267	0.395479	0.081302	0.173161	0.0864651	0.111705	0.0524216	0.266337	0.0399859	0.206401
FH_0d8	0.115664	0.0680797	0.065953	0.103613	0.0380007	0.103748	0.0576345	0.103842	0.105336	0.0889382	0.10291	0.05369	0.157476	0.0849232	0.0572856	0.0722917	0.0694324	0.107118	0.124916	0.123194	0.0644335	0.0749788	0.105565	0.0896583	0.081207	0.0977355	0.105741	0.104733	0.107393	0.10989	0.073535	0.103473	0.057773	0.0919284	0.0365795	0	0.0750741	0.0885089	0.057914	0.0827731	0.393193	0.0553267	0.182596	0.0926815	0.122262	0.0683325	0.27243	0.0419024	0.203422
FH_0d81	0.176331	0.0429478	0.0817107	0.0553434	0.0671434	0.0504189	0.0489656	0.052875	0.0550382	0.144244	0.0526875	0.0452814	0.103791	0.0365559	0.037338	0.0365605	0.0483227	0.106492	0.0653163	0.0800653	0.106847	0.0483504	0.0537747	0.0427085	0.0463439	0.0463237	0.0586159	0.0549648	0.0568498	0.0436616	0.135531	0.0443789	0.113104	0.115058	0.068422	0.0750741	0	0.0356816	0.0373504	0.0580219	0.382065	0.120374	0.164392	0.0569346	0.128697	0.0630976	0.277476	0.0544051	0.180804
FH_0d82	0.19062	0.0559829	0.0955307	0.023514	0.0816422	0.0445749	0.0489796	0.0216014	0.0202448	0.160334	0.0270185	0.049646	0.116024	0.0102594	0.0369584	0.0218335	0.0550162	0.129568	0.0525592	0.103972	0.119011	0.0368275	0.0183244	0.00839755	0.0257341	0.0203944	0.0269313	0.0197188	0.0219435	0.0416063	0.148967	0.0363444	0.1269	0.145293	0.0709133	0.0885089	0.0356816	0	0.0391279	0.0713642	0.405429	0.134234	0.176091	0.0840327	0.146026	0.0720078	0.297142	0.0756589	0.201841
FH_0d9	0.163301	0.0291366	0.0699093	0.0549751	0.0538637	0.0644461	0.0260741	0.0555842	0.0570694	0.134458	0.0535353	0.0343628	0.121058	0.0355917	0.0266941	0.0307041	0.0493815	0.101124	0.0827994	0.104577	0.093826	0.0460155	0.0563982	0.0416996	0.039008	0.0472114	0.0568248	0.0564938	0.0589585	0.0693564	0.120715	0.0616581	0.0961315	0.117732	0.0381017	0.057914	0.0373504	0.0391279	0	0.0595528	0.386367	0.105113	0.169891	0.0645676	0.130008	0.0455732	0.279701	0.0475894	0.196976
FH_14d1	0.155187	0.0530569	0.0924583	0.0890762	0.0698575	0.0759147	0.0652476	0.0848342	0.08633	0.122369	0.0828524	0.0642746	0.116017	0.0682383	0.058101	0.0703212	0.0669578	0.105605	0.0842641	0.0840782	0.0955095	0.0716663	0.0865317	0.0758166	0.0794969	0.0784155	0.0816878	0.0849035	0.0868847	0.0820854	0.128486	0.0785134	0.100718	0.106538	0.0845267	0.0827731	0.0580219	0.0713642	0.0595528	0	0.37699	0.0991682	0.162516	0.0565087	0.118899	0.0631867	0.27499	0.0621174	0.170106
FH_14d10	0.449337	0.373746	0.403063	0.421218	0.393701	0.406186	0.39145	0.41921	0.420513	0.442795	0.415027	0.369737	0.373411	0.398632	0.38918	0.393756	0.371111	0.371333	0.41003	0.389594	0.43204	0.406166	0.42026	0.408527	0.40809	0.411018	0.411479	0.419095	0.421352	0.405265	0.438925	0.406784	0.429419	0.370719	0.395479	0.393193	0.382065	0.405429	0.386367	0.37699	0	0.4102	0.255262	0.365771	0.353075	0.35445	0.360836	0.372074	0.361855
FH_14d11	0.0852442	0.0976494	0.100268	0.149483	0.0785916	0.139906	0.099219	0.148874	0.151432	0.0652729	0.143535	0.0965727	0.178767	0.12841	0.103237	0.116734	0.104576	0.130423	0.153727	0.146717	0.082872	0.121142	0.151518	0.135495	0.125791	0.1409	0.142217	0.150166	0.152924	0.149783	0.0511949	0.145141	0.0700592	0.100241	0.081302	0.0553267	0.120374	0.134234	0.105113	0.0991682	0.4102	0	0.192007	0.115556	0.135811	0.0906393	0.290421	0.0826178	0.217457
FH_14d12	0.230485	0.152461	0.193486	0.19382	0.187107	0.183581	0.173074	0.189535	0.190619	0.22695	0.187237	0.145979	0.158127	0.169773	0.178949	0.170464	0.143407	0.161742	0.180231	0.181516	0.226494	0.196264	0.191116	0.180646	0.185479	0.182694	0.184513	0.189686	0.191959	0.180851	0.220725	0.182784	0.22283	0.168201	0.173161	0.182596	0.164392	0.176091	0.169891	0.162516	0.255262	0.192007	0	0.15708	0.13388	0.128516	0.244698	0.163598	0.154594
FH_14d13	0.168595	0.0565077	0.0921439	0.0966584	0.0803491	0.0865383	0.0680657	0.0973527	0.0989349	0.1446	0.097352	0.0662701	0.113216	0.0798469	0.0718152	0.0733043	0.0682029	0.0960352	0.0968894	0.0726608	0.121088	0.0885069	0.10004	0.0854356	0.0868388	0.091123	0.0929412	0.0983404	0.100878	0.0742717	0.140929	0.0848498	0.123482	0.0876843	0.0864651	0.0926815	0.0569346	0.0840327	0.0645676	0.0565087	0.365771	0.115556	0.15708	0	0.0858273	0.0638726	0.242964	0.0658936	0.146155
FH_14d14	0.192155	0.115148	0.132976	0.160522	0.129771	0.149344	0.127891	0.159108	0.16092	0.17844	0.160473	0.118106	0.143563	0.142499	0.144326	0.138661	0.11802	0.101982	0.147365	0.131904	0.166726	0.16157	0.161874	0.148471	0.151707	0.156498	0.153771	0.160572	0.162983	0.140969	0.175311	0.148443	0.155895	0.0670798	0.111705	0.122262	0.128697	0.146026	0.130008	0.118899	0.353075	0.135811	0.13388	0.0858273	0	0.0895262	0.200745	0.110061	0.129826
FH_14d15	0.157186	0.0334541	0.0809349	0.0870781	0.0704153	0.0804937	0.0554619	0.0845595	0.0889254	0.127826	0.0854805	0.042372	0.114179	0.0682057	0.064685	0.0608704	0.049141	0.0791666	0.0820272	0.111433	0.112016	0.0845114	0.0899125	0.0752698	0.0740651	0.0809118	0.0803211	0.0883105	0.0910006	0.0870547	0.121646	0.083897	0.10664	0.0921596	0.0524216	0.0683325	0.0630976	0.0720078	0.0455732	0.0631867	0.35445	0.0906393	0.128516	0.0638726	0.0895262	0	0.239538	0.0517012	0.17909
FH_14d16	0.334397	0.265911	0.283527	0.312998	0.284549	0.305845	0.28267	0.310028	0.31415	0.327055	0.315356	0.268742	0.24872	0.296796	0.29553	0.292234	0.266266	0.256788	0.303001	0.283191	0.322214	0.313534	0.315141	0.301233	0.305015	0.310815	0.308469	0.313582	0.316317	0.290449	0.32383	0.30331	0.312059	0.242029	0.266337	0.27243	0.277476	0.297142	0.279701	0.27499	0.360836	0.290421	0.244698	0.242964	0.200745	0.239538	0	0.261415	0.258224
FH_14d17	0.138422	0.0493514	0.0625438	0.0926131	0.0444612	0.083395	0.0615446	0.0893336	0.0927483	0.10774	0.087592	0.045184	0.132074	0.0737121	0.0515245	0.066165	0.0521932	0.0853673	0.0955043	0.09976	0.0849192	0.0736438	0.0933029	0.0799185	0.081097	0.0853973	0.0953754	0.0932067	0.095069	0.0860246	0.0982621	0.0785771	0.0808043	0.0954537	0.0399859	0.0419024	0.0544051	0.0756589	0.0475894	0.0621174	0.372074	0.0826178	0.163598	0.0658936	0.110061	0.0517012	0.261415	0	0.18649
FH_14d2	0.249992	0.187185	0.19905	0.203412	0.196893	0.18618	0.199651	0.198915	0.201718	0.239965	0.195829	0.198963	0.173143	0.20112	0.195502	0.205832	0.198121	0.178158	0.186171	0.150375	0.215902	0.192051	0.205275	0.204484	0.198905	0.201309	0.197094	0.201096	0.203634	0.178788	0.248306	0.187113	0.220016	0.149222	0.206401	0.203422	0.180804	0.201841	0.196976	0.170106	0.361855	0.217457	0.154594	0.146155	0.129826	0.17909	0.258224	0.18649	0
FH_14d20	0.127714	0.0475581	0.0548075	0.0936824	0.039013	0.0909742	0.0558931	0.092076	0.0969652	0.103755	0.0883885	0.0433182	0.136861	0.0748182	0.0538558	0.0656366	0.0553982	0.0921046	0.104607	0.111972	0.0795569	0.0759611	0.0979981	0.0831352	0.0779291	0.0876382	0.0959997	0.0965062	0.0989099	0.0944817	0.0897656	0.0876145	0.0742191	0.100088	0.0304733	0.0350743	0.0639093	0.0806967	0.0474112	0.0721094	0.382905	0.073436	0.164687	0.0751188	0.114827	0.0501967	0.265448	0.0214041	0.193362
FH_14d21	0.189471	0.14321	0.0940046	0.192656	0.149949	0.173051	0.163279	0.186816	0.190317	0.181927	0.184829	0.141005	0.164311	0.171672	0.164675	0.168852	0.142361	0.131342	0.17436	0.157096	0.169313	0.182759	0.191442	0.180442	0.18187	0.183405	0.185747	0.189748	0.192139	0.175487	0.185485	0.174593	0.1644	0.109425	0.148087	0.145348	0.151469	0.175773	0.157811	0.13646	0.380995	0.154247	0.171317	0.127159	0.101825	0.122112	0.243976	0.128485	0.156626
FH_14d22	0.207742	0.0631051	0.110331	0.0234326	0.0992575	0.0364014	0.0690049	0.0215009	0.01881	0.17536	0.0341144	0.0665654	0.122396	0.0335587	0.0585771	0.0468707	0.0683489	0.136831	0.0330257	0.107471	0.137155	0.0471284	0.0253008	0.0288599	0.0407555	0.0398485	0.02114	0.0184189	0.0187431	0.0329793	0.166827	0.0336892	0.145012	0.151291	0.0929593	0.108093	0.0574479	0.0299686	0.0617365	0.0779165	0.408663	0.142695	0.179661	0.0938896	0.150553	0.0787245	0.303224	0.0950165	0.192658
FH_14d23	0.125513	0.0682032	0.0660195	0.110345	0.0452629	0.108695	0.0564197	0.112018	0.113745	0.10553	0.100337	0.0552714	0.156223	0.0918136	0.0726045	0.0804443	0.0668946	0.10932	0.125006	0.133736	0.074679	0.0897081	0.114725	0.0993748	0.0883711	0.101445	0.112806	0.113626	0.116609	0.115002	0.0831661	0.107653	0.0628269	0.0851074	0.0476815	0.0339588	0.0854029	0.0986842	0.0694604	0.0915122	0.399195	0.0602811	0.186831	0.0961858	0.112809	0.0732861	0.27641	0.0546578	0.201725
FH_14d24	0.181328	0.0731193	0.125053	0.110657	0.114132	0.100385	0.0914856	0.111282	0.113304	0.183851	0.103415	0.0861388	0.0917713	0.091197	0.0968753	0.0916998	0.08484	0.0909935	0.0979447	0.0922028	0.157941	0.111828	0.114428	0.101176	0.100057	0.102208	0.104714	0.112682	0.114996	0.0955289	0.175369	0.0962664	0.159228	0.102986	0.116129	0.132419	0.0826232	0.0987536	0.0910924	0.0813548	0.352685	0.147022	0.129547	0.074147	0.0899935	0.0694209	0.244	0.103305	0.154478
FH_14d25	0.206252	0.0576324	0.111331	0.0377499	0.100318	0.0343601	0.0770079	0.0280454	0.0354265	0.176788	0.0374255	0.07252	0.114995	0.0486091	0.0681543	0.0604173	0.0699264	0.120467	0.0279135	0.10652	0.14403	0.0547893	0.0384907	0.0450853	0.0539596	0.0477711	0.0322082	0.0357054	0.0350288	0.0417469	0.170575	0.0374447	0.147768	0.14258	0.0969153	0.11142	0.0582978	0.043462	0.0668429	0.0773422	0.402942	0.14411	0.173467	0.0926911	0.141583	0.0663983	0.29275	0.0860282	0.179323
FH_14d26	0.20367	0.064542	0.107352	0.0250915	0.0968506	0.0311083	0.0711804	0.0239145	0.0228606	0.174226	0.0338759	0.0642872	0.11925	0.0401892	0.0643149	0.0538325	0.0591804	0.131396	0.0276787	0.101508	0.139056	0.051095	0.0302419	0.0363463	0.0477497	0.0440403	0.0293335	0.0228047	0.0247235	0.0285171	0.168248	0.0230725	0.144092	0.153871	0.097574	0.110588	0.0535239	0.0364365	0.0675718	0.0767369	0.411728	0.149168	0.181434	0.0893789	0.150675	0.0830947	0.304566	0.0864419	0.187445
FH_14d27	0.204177	0.109963	0.158329	0.108544	0.143814	0.0935936	0.120896	0.102863	0.105795	0.214985	0.089697	0.122625	0.112163	0.106744	0.121321	0.118881	0.118183	0.123295	0.0881337	0.101454	0.187261	0.109615	0.109055	0.112014	0.108456	0.100151	0.100311	0.105498	0.106538	0.0992633	0.20494	0.093328	0.189942	0.150426	0.148402	0.164252	0.108449	0.109895	0.125459	0.112741	0.393997	0.178416	0.174913	0.110779	0.136584	0.114805	0.291291	0.135531	0.164271
FH_14d28	0.132844	0.048929	0.0686714	0.0892926	0.0625467	0.0812126	0.0609611	0.0899833	0.0913058	0.106121	0.0836445	0.0324683	0.126111	0.0692636	0.0685731	0.06329	0.0357228	0.0968031	0.0884329	0.116816	0.104244	0.0866864	0.0924248	0.0797113	0.0786075	0.0823563	0.0868895	0.0909264	0.0935285	0.087662	0.0967368	0.0795307	0.0994137	0.115982	0.0542965	0.058447	0.0665111	0.0775041	0.0598928	0.0746342	0.370905	0.0780933	0.145418	0.0736044	0.112202	0.0478373	0.26017	0.0455183	0.195987
FH_14d29	0.255213	0.152777	0.196489	0.192794	0.187816	0.181311	0.175857	0.192871	0.194766	0.25353	0.188415	0.158001	0.141056	0.172669	0.173873	0.166745	0.159595	0.169061	0.180463	0.132184	0.229528	0.189802	0.195859	0.183097	0.18245	0.186427	0.186232	0.194228	0.196536	0.169742	0.248444	0.179111	0.231692	0.17448	0.192607	0.203305	0.155758	0.180681	0.173351	0.16408	0.369294	0.219507	0.167068	0.142223	0.161344	0.149128	0.270818	0.173785	0.188859
FH_14d30	0.189368	0.0482574	0.0940568	0.0374773	0.0844939	0.040405	0.0583745	0.0369655	0.038174	0.156518	0.0414505	0.0536263	0.100274	0.0283438	0.0512398	0.0403257	0.0524387	0.118244	0.0421405	0.0902288	0.125217	0.0523381	0.0390771	0.0289127	0.0414779	0.0422622	0.0330248	0.0374737	0.040147	0.0385717	0.150088	0.0352967	0.130664	0.131462	0.0836578	0.0967927	0.0469999	0.0276572	0.0542897	0.0560614	0.39408	0.127125	0.164466	0.0707326	0.129215	0.0624935	0.28389	0.0743348	0.181145
FH_14d31	0.195538	0.0745357	0.124569	0.0790633	0.11429	0.0640002	0.092768	0.0738355	0.0767236	0.18287	0.0787648	0.0828106	0.0917238	0.0641036	0.0859793	0.0729744	0.0781269	0.100619	0.0615095	0.0956742	0.156293	0.0893758	0.0778934	0.0660282	0.0778609	0.0786288	0.073907	0.0761904	0.0786661	0.0749608	0.178478	0.066885	0.159966	0.121451	0.118557	0.128013	0.0731403	0.0632884	0.0888478	0.0717843	0.383654	0.149487	0.154333	0.0842535	0.116715	0.0738817	0.264613	0.0977009	0.167226
FH_14d32	0.16586	0.0336862	0.0694505	0.0604814	0.0634629	0.0497694	0.0495995	0.0576697	0.0589305	0.136647	0.0575416	0.0274655	0.10523	0.0398597	0.0457619	0.0358338	0.0264101	0.0940748	0.0595652	0.0967989	0.105431	0.0614392	0.0599199	0.0485109	0.0546204	0.0544972	0.0565303	0.05838	0.0614711	0.0609309	0.128744	0.0499853	0.105322	0.118364	0.063844	0.0736759	0.038551	0.0455799	0.0448136	0.0583085	0.375152	0.108486	0.149243	0.0645665	0.118987	0.0473141	0.274214	0.0497889	0.190912
FH_14d33	0.279214	0.188369	0.229658	0.195713	0.215953	0.173962	0.204409	0.195308	0.198186	0.283948	0.193364	0.196018	0.148605	0.187538	0.186701	0.190199	0.192155	0.18329	0.173279	0.172479	0.257847	0.184935	0.199313	0.190546	0.188373	0.193038	0.193103	0.197629	0.200048	0.183323	0.279603	0.176483	0.260823	0.20846	0.229986	0.230296	0.177536	0.190292	0.198544	0.182247	0.397668	0.25235	0.19776	0.183376	0.198438	0.185737	0.313854	0.199226	0.203532
FH_14d34	0.223617	0.119658	0.167544	0.0980233	0.157574	0.0906564	0.135126	0.0973136	0.0989191	0.223842	0.102458	0.12572	0.110022	0.10645	0.128456	0.118451	0.116585	0.140028	0.0871051	0.0992749	0.199768	0.116528	0.101697	0.10394	0.11226	0.111302	0.0948532	0.0983469	0.100268	0.081021	0.22063	0.0825573	0.202277	0.154409	0.160348	0.171892	0.106965	0.104817	0.131358	0.116083	0.404929	0.194792	0.179813	0.10343	0.130122	0.127378	0.277282	0.139556	0.161153
FH_14d35	0.326609	0.220384	0.27093	0.193737	0.261499	0.192354	0.239188	0.18847	0.190561	0.325814	0.199564	0.230086	0.187253	0.209749	0.232628	0.222447	0.221585	0.22371	0.172876	0.187365	0.302393	0.218173	0.197117	0.205636	0.216692	0.210554	0.192504	0.191784	0.188892	0.170856	0.322874	0.187072	0.306971	0.232805	0.263178	0.274873	0.206066	0.205615	0.235392	0.213366	0.327872	0.294405	0.133495	0.203774	0.196627	0.212712	0.282423	0.242227	0.152816
FH_14d36	0.22031	0.0991385	0.148904	0.0734282	0.14117	0.0718571	0.117119	0.0695134	0.0703009	0.208158	0.0799368	0.109677	0.111032	0.0865527	0.109702	0.0997723	0.102314	0.114313	0.0565917	0.102783	0.182633	0.0968512	0.0763391	0.0820875	0.0937566	0.0896711	0.0704824	0.0696784	0.0719255	0.0679689	0.205454	0.0670619	0.187074	0.126826	0.142668	0.154792	0.095193	0.0821572	0.11278	0.0935022	0.375591	0.17565	0.14289	0.103678	0.107043	0.0914752	0.257334	0.124038	0.143365
FH_14d37	0.514569	0.408959	0.459856	0.38271	0.450364	0.379643	0.428094	0.378263	0.379567	0.515801	0.388585	0.418452	0.353043	0.398544	0.421497	0.411368	0.407238	0.407754	0.358598	0.392715	0.491501	0.407295	0.386142	0.394436	0.405556	0.399699	0.381799	0.380726	0.378047	0.370123	0.512127	0.373581	0.49567	0.428693	0.452361	0.463977	0.402527	0.39493	0.424195	0.403131	0.262259	0.483283	0.297487	0.40128	0.387873	0.401941	0.360103	0.430455	0.353511
FH_14d39	0.506214	0.400526	0.452244	0.373034	0.442766	0.368299	0.419991	0.367742	0.369848	0.507115	0.378783	0.410339	0.342396	0.389461	0.412862	0.402656	0.399232	0.396616	0.347242	0.355016	0.48401	0.397741	0.376406	0.385092	0.396366	0.390217	0.371847	0.371043	0.367914	0.350049	0.504497	0.362922	0.487694	0.414342	0.444826	0.456393	0.386337	0.385324	0.41594	0.392404	0.393376	0.475827	0.314533	0.384673	0.376672	0.393755	0.317575	0.422332	0.33424
FH_14d4	0.23026	0.166341	0.178318	0.208066	0.172238	0.192609	0.177673	0.206734	0.210024	0.221739	0.20648	0.181149	0.136028	0.191015	0.178434	0.187324	0.184471	0.162686	0.198173	0.150585	0.198281	0.192946	0.210989	0.197565	0.193867	0.20331	0.203114	0.209484	0.212152	0.185022	0.223071	0.195034	0.199249	0.127677	0.182741	0.175634	0.164632	0.195201	0.173366	0.158758	0.379428	0.191799	0.192956	0.124772	0.124241	0.156568	0.177554	0.163049	0.120103
FH_14d40	0.205768	0.0670089	0.106247	0.0168993	0.0950089	0.0330902	0.0653297	0.0143172	0.0124327	0.173698	0.0256949	0.0614804	0.121941	0.0324899	0.056818	0.0460063	0.0620696	0.137012	0.0292949	0.103866	0.136422	0.0421633	0.0211384	0.0280622	0.0395083	0.035107	0.0204485	0.013478	0.0146866	0.0295825	0.167087	0.0265584	0.143919	0.156059	0.0914952	0.107473	0.0544154	0.0283032	0.0599099	0.0788879	0.414705	0.148532	0.18425	0.0921074	0.153336	0.0826239	0.307071	0.0895993	0.191701
FH_14d5	0.225351	0.109445	0.158679	0.0856739	0.149108	0.0829198	0.125965	0.0825144	0.0825086	0.213555	0.091882	0.11793	0.114979	0.0955514	0.119003	0.108704	0.1096	0.140117	0.0751439	0.0503434	0.190116	0.108549	0.0847914	0.0912565	0.103517	0.0986293	0.0826112	0.0819106	0.08424	0.0623047	0.210551	0.0765813	0.193924	0.145953	0.150863	0.162446	0.0923737	0.0913171	0.12195	0.102447	0.402567	0.183044	0.175068	0.0922905	0.128479	0.116925	0.280103	0.131252	0.149661
FH_14d6	0.448951	0.341685	0.386939	0.352675	0.379498	0.343518	0.357184	0.348277	0.349397	0.441952	0.350626	0.354704	0.319584	0.341996	0.348374	0.349377	0.350104	0.349136	0.339277	0.286153	0.418609	0.351335	0.349498	0.343478	0.34878	0.347564	0.345219	0.348194	0.350695	0.325794	0.43882	0.34091	0.421782	0.345298	0.378984	0.390754	0.325981	0.340588	0.351523	0.338463	0.150347	0.41046	0.229994	0.307611	0.307248	0.333262	0.328473	0.361481	0.268199
FH_14d7	0.197753	0.0810978	0.131371	0.0762488	0.116894	0.0647151	0.0907561	0.0693691	0.0729088	0.187811	0.0585556	0.0945578	0.106352	0.074286	0.0897848	0.086789	0.0934441	0.108699	0.0606694	0.0954516	0.159325	0.0770955	0.0759951	0.0791475	0.0757167	0.0680927	0.0666883	0.072414	0.0734484	0.072711	0.178698	0.0695595	0.162334	0.119088	0.119257	0.135709	0.0830225	0.0766989	0.0941702	0.0750661	0.381913	0.150714	0.153072	0.0924299	0.119512	0.0750263	0.271305	0.109578	0.15167
FH_14d8	0.210156	0.0715014	0.110198	0.0115769	0.0972273	0.0350334	0.0669222	0.0099021	0.00848243	0.178255	0.0170817	0.0613393	0.128056	0.0284634	0.054463	0.0412964	0.0649112	0.142553	0.0305441	0.1102	0.137291	0.0381182	0.0144874	0.0238145	0.0359983	0.0285863	0.0204081	0.0111519	0.00829633	0.0312209	0.168141	0.0264004	0.146077	0.162258	0.091738	0.109149	0.0549428	0.0245803	0.0602129	0.0860857	0.420511	0.154205	0.19053	0.0985252	0.159594	0.0901539	0.313393	0.0894674	0.198143
FH_14d81	0.200396	0.0695473	0.114498	0.0523408	0.104809	0.0537197	0.0805297	0.0495504	0.0489505	0.167092	0.0574589	0.0737648	0.106585	0.0485322	0.0725901	0.0614228	0.0674178	0.123483	0.0496713	0.0692913	0.143655	0.0704473	0.0483914	0.0442602	0.0608157	0.05884	0.0469836	0.0473778	0.0498454	0.0246391	0.1638	0.0432258	0.148903	0.128434	0.10391	0.115893	0.045498	0.0440198	0.075705	0.0691202	0.389635	0.139848	0.164102	0.0590698	0.126131	0.0767521	0.275758	0.0873412	0.166039
FH_14d82	0.214123	0.08089	0.131245	0.0517823	0.12171	0.0534606	0.0971422	0.0485376	0.04656	0.185653	0.0597426	0.0903902	0.113415	0.0651839	0.0893696	0.0780869	0.0845092	0.120268	0.0367692	0.0929972	0.160843	0.0744497	0.0533227	0.0606111	0.0722216	0.0670524	0.0480252	0.0467962	0.0472744	0.033624	0.182734	0.0471545	0.166317	0.120968	0.120631	0.132796	0.0628916	0.0606355	0.0922757	0.0804613	0.384391	0.153447	0.156456	0.0792991	0.121584	0.0718505	0.27318	0.105568	0.160066
FH_14d9	0.0755129	0.115601	0.114905	0.156507	0.0921538	0.154892	0.114449	0.157175	0.158938	0.0808903	0.145931	0.103305	0.187976	0.136218	0.112295	0.127187	0.112892	0.148995	0.166495	0.154413	0.10898	0.132125	0.159175	0.144743	0.138888	0.146103	0.158175	0.158829	0.160642	0.152159	0.0310727	0.148368	0.0997319	0.12883	0.0976618	0.0798578	0.124843	0.142451	0.115152	0.114074	0.420285	0.0533889	0.201179	0.12055	0.158577	0.10838	0.304883	0.0883272	0.230082
FH_28d1	0.615943	0.511726	0.561609	0.481051	0.551855	0.483228	0.527865	0.476807	0.477212	0.617508	0.488285	0.521157	0.48325	0.496397	0.520242	0.509463	0.514628	0.522384	0.464122	0.511785	0.591735	0.504654	0.483151	0.491993	0.503677	0.496951	0.478687	0.478074	0.47493	0.476785	0.614089	0.481134	0.596927	0.537277	0.551634	0.563849	0.506819	0.492216	0.523418	0.503652	0.194412	0.584802	0.401984	0.516562	0.503712	0.501644	0.520017	0.538314	0.476985
FH_28d10	0.630801	0.519925	0.569767	0.485172	0.559526	0.491916	0.533254	0.481439	0.479962	0.624946	0.493234	0.529156	0.504594	0.498993	0.52416	0.511984	0.526073	0.540823	0.475918	0.528564	0.597025	0.509042	0.483972	0.494144	0.506502	0.498838	0.481039	0.479557	0.477723	0.48955	0.618782	0.492079	0.602529	0.553248	0.556107	0.569249	0.517463	0.49591	0.527875	0.524748	0.266658	0.591759	0.422307	0.533084	0.526631	0.51141	0.541201	0.550903	0.501862
FH_28d11	0.643895	0.530783	0.582202	0.499515	0.57282	0.501974	0.547458	0.495311	0.495454	0.638967	0.506371	0.541026	0.511725	0.51502	0.539291	0.528288	0.536204	0.549891	0.484651	0.534485	0.612202	0.523902	0.5016	0.510667	0.52221	0.515778	0.497682	0.496352	0.49392	0.498772	0.634817	0.501138	0.616609	0.55936	0.572023	0.584291	0.528956	0.511403	0.542461	0.530585	0.21591	0.605791	0.4238	0.538461	0.531403	0.522682	0.546788	0.5582	0.506277
FH_28d12	0.633296	0.51967	0.57088	0.489498	0.561308	0.490486	0.53611	0.484925	0.485161	0.626189	0.496124	0.529665	0.493478	0.504262	0.528044	0.517139	0.523287	0.534241	0.471861	0.518318	0.60074	0.512474	0.490467	0.499681	0.511226	0.504357	0.486046	0.485344	0.482753	0.481581	0.622733	0.48592	0.605784	0.542292	0.56033	0.572749	0.512277	0.49975	0.53092	0.514395	0.198479	0.593784	0.40804	0.522952	0.511523	0.511105	0.526673	0.545049	0.485594
FH_28d13	0.609518	0.504912	0.555792	0.475366	0.546141	0.475639	0.522318	0.471247	0.472034	0.613032	0.482533	0.515032	0.48248	0.491757	0.515244	0.504894	0.507881	0.5156	0.456971	0.508264	0.586639	0.500232	0.478546	0.487483	0.498915	0.492371	0.474273	0.473281	0.470482	0.472589	0.609238	0.475663	0.591246	0.534708	0.54701	0.559013	0.502822	0.487865	0.518175	0.504011	0.245875	0.579661	0.397307	0.512003	0.504459	0.495768	0.520785	0.531621	0.477726
FH_28d14	0.59452	0.490862	0.540901	0.461688	0.531476	0.457952	0.508615	0.457634	0.458471	0.598391	0.467489	0.498967	0.463387	0.478185	0.501756	0.491272	0.490346	0.493904	0.43859	0.489845	0.572699	0.487067	0.464987	0.473888	0.485377	0.479138	0.461109	0.459764	0.45676	0.455416	0.594341	0.45901	0.577506	0.517699	0.533437	0.545095	0.486575	0.474636	0.50484	0.490257	0.477931	0.565269	0.43481	0.493932	0.48738	0.482789	0.506827	0.514247	0.466242
FH_28d15	0.567507	0.464567	0.515343	0.436038	0.50586	0.434787	0.482914	0.431388	0.433039	0.571766	0.44207	0.474199	0.426318	0.452475	0.475916	0.465593	0.466637	0.471132	0.416057	0.461468	0.546919	0.461331	0.439546	0.448176	0.459432	0.453558	0.435419	0.434186	0.43132	0.430097	0.56775	0.434416	0.551541	0.489471	0.507777	0.51947	0.461672	0.448949	0.479006	0.458428	0.428451	0.53888	0.386643	0.466115	0.453081	0.456821	0.456036	0.48957	0.428051
FH_28d17	0.584065	0.480469	0.52711	0.485118	0.5209	0.475228	0.493404	0.482216	0.483999	0.588079	0.485022	0.497308	0.449	0.486667	0.494032	0.491343	0.491321	0.482429	0.469154	0.481376	0.561037	0.48648	0.488119	0.487307	0.48415	0.488286	0.478026	0.483514	0.485489	0.478813	0.582004	0.474984	0.558867	0.497948	0.517436	0.529046	0.483223	0.48554	0.493253	0.477539	0.293388	0.548675	0.378851	0.482659	0.463195	0.473218	0.465327	0.505319	0.442334
FH_28d2	0.653017	0.542179	0.592085	0.507514	0.581928	0.514171	0.555642	0.503784	0.502332	0.64722	0.515673	0.551486	0.526922	0.52132	0.54644	0.534241	0.54836	0.562983	0.498136	0.550642	0.619582	0.531343	0.506183	0.516329	0.528736	0.521115	0.503384	0.501688	0.500042	0.511637	0.641144	0.514289	0.624831	0.575357	0.578662	0.591626	0.539689	0.518188	0.550141	0.546836	0.227778	0.613914	0.439035	0.55514	0.548756	0.533528	0.563245	0.573017	0.523599
FH_28d20	0.598475	0.495569	0.545853	0.466298	0.536157	0.463383	0.513356	0.461971	0.463052	0.602164	0.472222	0.503655	0.465188	0.482641	0.506243	0.495918	0.493841	0.498305	0.444296	0.489778	0.577316	0.491693	0.469665	0.478568	0.489704	0.483828	0.465727	0.464259	0.461205	0.458066	0.597955	0.461199	0.581648	0.517919	0.538142	0.549633	0.489624	0.479238	0.509317	0.492058	0.355285	0.570129	0.384684	0.495202	0.485609	0.487772	0.501725	0.517926	0.454867
FH_28d21	0.62655	0.515813	0.565632	0.4812	0.555656	0.487642	0.529183	0.477343	0.475901	0.620885	0.489399	0.525072	0.500578	0.494872	0.520225	0.507865	0.522057	0.536525	0.471747	0.524241	0.593257	0.504934	0.479646	0.4897	0.502278	0.494761	0.477109	0.475152	0.473501	0.485243	0.614715	0.487908	0.598454	0.551378	0.552323	0.56518	0.513191	0.491762	0.523755	0.520213	0.28171	0.587508	0.437227	0.528494	0.526585	0.508236	0.543633	0.54653	0.509071
FH_28d22	0.626381	0.516744	0.565427	0.480765	0.555199	0.487505	0.528932	0.47709	0.475615	0.620628	0.488872	0.524754	0.500232	0.494651	0.519769	0.50743	0.521655	0.53715	0.471519	0.524145	0.592687	0.5047	0.479226	0.489496	0.501994	0.494417	0.477477	0.474825	0.473412	0.485071	0.614429	0.487684	0.598096	0.554613	0.551787	0.564916	0.513125	0.491555	0.523453	0.521033	0.28476	0.58854	0.4402	0.528803	0.529686	0.511234	0.546758	0.546449	0.512081
FH_28d23	0.360023	0.251704	0.292567	0.239167	0.297157	0.219978	0.274104	0.235365	0.238923	0.364355	0.237561	0.266302	0.224923	0.247234	0.268121	0.259311	0.250183	0.248477	0.21198	0.253238	0.339244	0.254982	0.240858	0.244345	0.252415	0.246789	0.235395	0.238255	0.238675	0.23533	0.36018	0.224017	0.341775	0.282455	0.29798	0.31102	0.249206	0.244342	0.270107	0.252383	0.393523	0.330948	0.223022	0.257365	0.248925	0.250357	0.320427	0.277516	0.231884
FH_28d24	0.612738	0.502893	0.551702	0.467571	0.542334	0.473801	0.516269	0.463576	0.46371	0.607864	0.476027	0.511552	0.484862	0.483317	0.507991	0.496821	0.507797	0.521552	0.456342	0.50753	0.581007	0.492464	0.469536	0.478738	0.490526	0.483919	0.466119	0.464315	0.46184	0.470117	0.603342	0.473428	0.58621	0.53862	0.540685	0.553042	0.499731	0.479708	0.51125	0.504293	0.269046	0.575458	0.423973	0.512204	0.51281	0.495849	0.530142	0.530231	0.494544
FH_28d25	0.613874	0.501616	0.554678	0.47084	0.544936	0.473598	0.51952	0.469205	0.468964	0.612043	0.480136	0.513704	0.471253	0.488229	0.512649	0.501822	0.506441	0.516251	0.456472	0.506759	0.585708	0.497881	0.475997	0.484324	0.495769	0.490202	0.471658	0.469952	0.468768	0.472428	0.608311	0.471791	0.590261	0.532133	0.5456	0.557832	0.500794	0.48493	0.515864	0.497204	0.186938	0.578845	0.396052	0.510953	0.497812	0.495095	0.503769	0.530081	0.471255
FH_28d26	0.576586	0.473843	0.524893	0.445656	0.515287	0.442674	0.492574	0.441482	0.442552	0.580859	0.451612	0.482892	0.439671	0.462087	0.485462	0.475201	0.473986	0.47913	0.423721	0.470101	0.556528	0.470716	0.449101	0.457792	0.469161	0.462943	0.444782	0.443725	0.440685	0.43872	0.577175	0.441179	0.560537	0.499653	0.517375	0.529072	0.470093	0.458337	0.488462	0.467879	0.468157	0.548486	0.425343	0.474906	0.464582	0.466388	0.47941	0.497229	0.44208
FH_28d27	0.599861	0.497659	0.548658	0.463609	0.538638	0.469981	0.512327	0.460467	0.45902	0.603981	0.472493	0.508042	0.479966	0.478224	0.503143	0.491488	0.503162	0.513938	0.452837	0.506412	0.5764	0.488318	0.463693	0.473621	0.485844	0.4785	0.460603	0.458871	0.456385	0.46858	0.598125	0.469688	0.580892	0.536322	0.535578	0.548442	0.49663	0.475298	0.5069	0.500408	0.265904	0.570752	0.421089	0.511217	0.510337	0.491994	0.52786	0.529123	0.4906
FH_28d28	0.576931	0.467239	0.522493	0.440272	0.512644	0.43661	0.488841	0.438568	0.439586	0.580504	0.448568	0.480209	0.436182	0.458731	0.482499	0.472338	0.468441	0.473296	0.416361	0.470362	0.554628	0.467503	0.446147	0.454806	0.466262	0.459925	0.441482	0.440578	0.437738	0.436394	0.577203	0.430665	0.557538	0.496346	0.514619	0.526698	0.46453	0.45501	0.485553	0.464847	0.172721	0.547505	0.36135	0.474462	0.461001	0.463215	0.472389	0.494263	0.432387
FH_28d29	0.518713	0.412712	0.4654	0.385221	0.455577	0.380576	0.432472	0.382234	0.383524	0.52242	0.392165	0.423581	0.362996	0.402359	0.426213	0.415885	0.411436	0.415829	0.36043	0.411926	0.497206	0.410926	0.389844	0.398275	0.409903	0.40354	0.384676	0.384393	0.382446	0.378679	0.519195	0.377062	0.500586	0.438672	0.458108	0.469778	0.408653	0.398729	0.429055	0.408308	0.408705	0.489329	0.348959	0.416123	0.403338	0.406573	0.385539	0.436877	0.38181
FH_28d30	0.568122	0.462184	0.516815	0.435484	0.507023	0.430092	0.483662	0.433263	0.434762	0.573923	0.443577	0.474807	0.42123	0.453523	0.477389	0.467009	0.461218	0.460256	0.409304	0.459626	0.548367	0.462718	0.441223	0.449563	0.460981	0.454976	0.437087	0.435865	0.433017	0.426443	0.570376	0.424798	0.551628	0.488052	0.50925	0.520917	0.456583	0.450284	0.480335	0.458948	0.185626	0.540768	0.354371	0.463913	0.449548	0.458671	0.454109	0.487168	0.421449
FH_28d31	0.605447	0.499977	0.551621	0.472268	0.542215	0.469698	0.519117	0.468437	0.468768	0.60788	0.477879	0.509653	0.471019	0.488701	0.51224	0.501734	0.499535	0.50198	0.449661	0.471199	0.583143	0.497445	0.475333	0.484236	0.49616	0.489567	0.471462	0.46999	0.467826	0.46333	0.603873	0.462423	0.586965	0.526972	0.543881	0.555692	0.49403	0.485077	0.515179	0.504981	0.181867	0.575426	0.394376	0.498964	0.492374	0.494291	0.508234	0.524796	0.454846
FH_28d32	0.569206	0.466905	0.51876	0.43955	0.509316	0.437162	0.486376	0.435534	0.436337	0.574769	0.445559	0.477313	0.432045	0.455986	0.479256	0.469125	0.467811	0.468984	0.41675	0.452579	0.550375	0.464711	0.443033	0.451655	0.463198	0.457045	0.438924	0.437562	0.434543	0.428619	0.571161	0.432256	0.553543	0.492575	0.511278	0.522851	0.461222	0.452435	0.482447	0.466163	0.436262	0.54245	0.398721	0.463938	0.458197	0.461016	0.477862	0.491093	0.433191
FH_28d33	0.585159	0.484123	0.534649	0.454454	0.525057	0.453165	0.501294	0.45038	0.450667	0.588918	0.461527	0.493629	0.455286	0.469783	0.493651	0.482757	0.484202	0.487363	0.433405	0.479073	0.564602	0.478762	0.456516	0.465393	0.47693	0.470669	0.452583	0.451294	0.448528	0.445951	0.584892	0.452155	0.569272	0.507697	0.525171	0.536992	0.477149	0.466147	0.496719	0.482767	0.372624	0.556776	0.374131	0.483675	0.475909	0.475585	0.492847	0.508568	0.448658
FH_28d34	0.604352	0.502926	0.551373	0.471461	0.541391	0.468032	0.518639	0.468414	0.468388	0.607828	0.477318	0.509069	0.470014	0.488359	0.511485	0.501023	0.497617	0.499416	0.447822	0.491127	0.582507	0.497524	0.474802	0.483835	0.49605	0.489075	0.472395	0.469821	0.467469	0.463622	0.603275	0.465995	0.587344	0.53362	0.543235	0.555219	0.494185	0.485058	0.51516	0.50596	0.50249	0.577837	0.464189	0.501764	0.501414	0.499195	0.519567	0.525956	0.477149
FH_28d35	0.612002	0.505223	0.558075	0.475673	0.548603	0.477292	0.523682	0.471429	0.471988	0.614704	0.482878	0.517039	0.483371	0.491795	0.515613	0.505077	0.511148	0.520574	0.45877	0.510309	0.588787	0.499977	0.478674	0.487422	0.498867	0.492542	0.473958	0.4731	0.470364	0.475031	0.611527	0.472859	0.592178	0.536369	0.548844	0.560943	0.505237	0.487633	0.518779	0.504696	0.191836	0.581495	0.400012	0.514166	0.506517	0.497645	0.522226	0.53431	0.480083
FH_28d36	0.582613	0.481146	0.530815	0.453435	0.52106	0.44943	0.498508	0.448237	0.451361	0.587093	0.457641	0.489104	0.452652	0.468181	0.49155	0.481327	0.479889	0.484472	0.432693	0.471964	0.562501	0.476942	0.455934	0.464294	0.47538	0.46913	0.4513	0.451766	0.450207	0.447163	0.583161	0.448623	0.564034	0.506591	0.523332	0.534938	0.475759	0.464705	0.493996	0.482113	0.44614	0.554959	0.405568	0.482398	0.474794	0.472813	0.491304	0.504305	0.448176
FH_28d37	0.62848	0.524543	0.575235	0.491537	0.56524	0.495406	0.539046	0.488243	0.488106	0.631257	0.500161	0.534608	0.504355	0.506384	0.531085	0.519912	0.528633	0.538158	0.477612	0.529293	0.604194	0.516142	0.493427	0.502509	0.514063	0.50763	0.489814	0.488411	0.485457	0.492381	0.626093	0.495936	0.608697	0.555386	0.563476	0.576135	0.521703	0.503517	0.534485	0.524278	0.209967	0.597866	0.417918	0.534263	0.527476	0.515009	0.542586	0.553099	0.500468
FH_28d38	0.556571	0.452935	0.50411	0.424944	0.494682	0.421897	0.471803	0.419674	0.421756	0.560594	0.43081	0.462583	0.418319	0.441454	0.464863	0.45442	0.453249	0.456503	0.401913	0.449658	0.535783	0.450288	0.428246	0.437166	0.448434	0.442293	0.42429	0.423001	0.419984	0.417399	0.556641	0.420879	0.540291	0.477275	0.49653	0.50837	0.448917	0.437824	0.467866	0.447154	0.331399	0.527807	0.353442	0.454062	0.439266	0.445668	0.450932	0.475783	0.410918
FH_28d39	0.646727	0.533993	0.583787	0.500759	0.574049	0.505679	0.54872	0.496065	0.496346	0.639075	0.507788	0.543297	0.517462	0.516135	0.54091	0.529638	0.540153	0.553683	0.488704	0.539197	0.613523	0.524721	0.502414	0.511661	0.523309	0.516368	0.498	0.497539	0.494865	0.501119	0.636006	0.504402	0.619426	0.564293	0.573364	0.585664	0.530223	0.511883	0.544026	0.535876	0.218827	0.607338	0.427841	0.543635	0.537166	0.52428	0.551522	0.562506	0.512259
FH_28d5	0.552958	0.450374	0.502919	0.4229	0.492809	0.418058	0.470195	0.419662	0.420713	0.558479	0.429534	0.460827	0.406397	0.439705	0.463466	0.453306	0.449645	0.45078	0.397706	0.442325	0.534607	0.44834	0.427164	0.435719	0.447257	0.440983	0.422489	0.421831	0.419131	0.41301	0.555284	0.415142	0.537794	0.472544	0.495505	0.507107	0.443977	0.436016	0.46663	0.446308	0.382264	0.526512	0.354338	0.448259	0.435162	0.444137	0.437064	0.47427	0.404946
FH_28d6	0.644487	0.531256	0.582122	0.499866	0.572396	0.502647	0.547067	0.493673	0.495651	0.63651	0.50615	0.540957	0.513223	0.513885	0.538594	0.52705	0.537213	0.550199	0.486767	0.53305	0.611621	0.522211	0.500416	0.509368	0.520638	0.51397	0.49573	0.495513	0.494021	0.495993	0.633362	0.501219	0.616769	0.557429	0.571113	0.583618	0.526407	0.509387	0.541779	0.530512	0.212927	0.60467	0.422487	0.536521	0.530504	0.522279	0.544023	0.558185	0.505257
FH_28d7	0.522462	0.412104	0.467486	0.385837	0.457507	0.377952	0.434281	0.384183	0.385369	0.525937	0.39397	0.425476	0.368038	0.404153	0.427936	0.417743	0.410471	0.417054	0.36051	0.417772	0.49959	0.413113	0.391721	0.400205	0.41164	0.405474	0.387275	0.386457	0.383879	0.383925	0.522217	0.380227	0.502677	0.443748	0.459964	0.471786	0.411743	0.400833	0.430964	0.410708	0.26168	0.492567	0.307943	0.421866	0.407984	0.408682	0.383604	0.440717	0.379269
FH_28d8	0.624867	0.514672	0.56457	0.480148	0.554465	0.486459	0.528307	0.475875	0.475355	0.620312	0.488837	0.524365	0.498777	0.494138	0.519659	0.507804	0.52049	0.534261	0.469442	0.521903	0.592875	0.504088	0.479992	0.489889	0.501596	0.494618	0.476688	0.474993	0.472535	0.483389	0.614294	0.486241	0.597191	0.546999	0.551959	0.564682	0.511948	0.491007	0.52292	0.518128	0.27194	0.586405	0.42718	0.526251	0.519839	0.504674	0.534318	0.544198	0.498455
FH_28d82	0.658238	0.546019	0.595841	0.511479	0.585625	0.518003	0.559618	0.507622	0.506836	0.651356	0.519322	0.555282	0.530597	0.526702	0.551383	0.539624	0.552143	0.566869	0.502058	0.554861	0.624024	0.536064	0.512012	0.52186	0.534228	0.52664	0.508308	0.507565	0.505671	0.516065	0.646337	0.518274	0.62993	0.579667	0.58355	0.596473	0.543952	0.523107	0.555157	0.551115	0.231755	0.618577	0.443174	0.559209	0.55279	0.537566	0.567383	0.576878	0.527735
FH_28d9	0.598675	0.49176	0.545777	0.467139	0.534931	0.465907	0.509951	0.459661	0.464561	0.601096	0.472777	0.505865	0.462314	0.481769	0.503454	0.493698	0.499042	0.50431	0.450668	0.497149	0.575176	0.4892	0.469828	0.47638	0.487457	0.482541	0.464284	0.464858	0.463272	0.464932	0.597966	0.464632	0.579297	0.520375	0.534254	0.546418	0.491276	0.476135	0.505028	0.48848	0.213561	0.567142	0.387109	0.500859	0.48805	0.483051	0.493456	0.519714	0.461164
[truncated: 63 more columns]
