# Supplementary material for: Metagenomic insights into the effects of cosmetics containing complex polysaccharides on the composition of skin microbiota in females
Source: Front Cell Infect Microbiol. 2023 Aug 1;13:1210724. doi: 10.3389/fcimb.2023.1210724 (PMC10428012; doi:10.3389/fcimb.2023.1210724)
Supplement: Supplementary file 13 [file Table_12.xlsx]

## Sheet: phylum-original-cheek-0d
index	Unassigned;__	k__Archaea;p__Euryarchaeota	k__Bacteria;__	k__Bacteria;p__Acidobacteria	k__Bacteria;p__Actinobacteria	k__Bacteria;p__Armatimonadetes	k__Bacteria;p__Bacteroidetes	k__Bacteria;p__Chlorobi	k__Bacteria;p__Cyanobacteria	k__Bacteria;p__Deferribacteres	k__Bacteria;p__Firmicutes	k__Bacteria;p__Fusobacteria	k__Bacteria;p__GN02	k__Bacteria;p__Gemmatimonadetes	k__Bacteria;p__Nitrospirae	k__Bacteria;p__OD1	k__Bacteria;p__Planctomycetes	k__Bacteria;p__Proteobacteria	k__Bacteria;p__Synergistetes	k__Bacteria;p__TM7	k__Bacteria;p__Tenericutes	k__Bacteria;p__Verrucomicrobia	k__Bacteria;p__[Thermi]	Body_position	Time	Treatment	Type	Age	Description
LF_0d1	0	0	79	0	110	0	39	0	0	0	4018	0	0	0	0	0	0	192	0	24	0	43	0	LF	0d	B	mixed_skin	22	FH_7d1
LF_0d10	0	0	0	0	175	0	0	0	0	0	1563	0	0	0	0	0	0	328	0	0	0	0	0	LF	0d	B	mixed_skin	20	FH_7d10
LF_0d11	30	0	1043	0	120	0	0	0	6	0	11761	0	0	0	0	0	0	957	0	0	0	0	0	LF	0d	B	mixed_skin	27	FH_7d12
LF_0d12	11	0	225	0	45	0	0	0	0	0	43	0	0	0	0	0	0	94	0	0	0	0	0	LF	0d	B	mixed_skin	20	FH_7d13
LF_0d13	408	0	5555	0	166	0	6	0	3	0	179	5	0	0	0	0	0	281	0	0	0	0	0	LF	0d	B	mixed_skin	45	FH_7d14
LF_0d14	118	0	1734	0	237	0	317	0	4	87	918	0	0	0	0	0	0	351	0	9	0	62	0	LF	0d	B	mixed_skin	39	FH_7d15
LF_0d15	189	0	2415	0	637	0	3	0	0	0	1149	0	0	0	0	0	0	397	0	0	0	0	0	LF	0d	B	mixed_skin	22	FH_7d17
LF_0d16	298	0	1903	0	280	0	28	0	0	0	1915	0	0	0	0	0	0	736	0	0	0	0	0	LF	0d	B	dry_skin	23	FH_7d2
LF_0d17	428	0	4295	0	253	0	3	0	0	0	377	0	0	0	0	0	0	691	0	4	0	0	0	LF	0d	B	dry_skin	48	FH_7d20
LF_0d2	230	0	2208	0	597	0	30	0	0	0	1334	36	0	9	0	0	0	1434	4	0	0	0	0	LF	0d	B	mixed_skin	20	FH_7d21
LF_0d20	337	0	3615	0	518	0	35	0	0	0	696	0	0	0	0	0	6	2076	0	15	0	8	6	LF	0d	B	mixed_skin	23	FH_7d22
LF_0d21	411	0	2118	0	618	0	10	0	0	0	491	0	0	0	0	0	0	1081	0	0	0	0	6	LF	0d	B	oily_skin	29	FH_7d23
LF_0d22	14	0	193	7	630	0	0	0	0	0	2208	0	0	0	0	0	0	1302	0	0	0	0	0	LF	0d	B	dry_skin	20	FH_7d24
LF_0d23	97	0	1542	0	920	0	3	0	0	0	486	0	0	0	0	0	0	428	0	0	0	0	0	LF	0d	B	dry_skin	50	FH_7d25
LF_0d24	31	0	230	0	282	0	4	0	0	0	340	0	0	0	0	0	0	630	0	0	0	0	8	LF	0d	B	mixed_skin	33	FH_7d26
LF_0d25	75	0	825	0	453	0	12	0	0	0	1565	0	0	0	0	0	0	1084	0	0	0	0	0	LF	0d	B	mixed_skin	26	FH_7d27
LF_0d26	15	0	109	0	177	0	8	0	0	9	63	0	0	0	0	0	0	68	0	0	0	0	0	LF	0d	B	oily_skin	30	FH_7d28
LF_0d27	99	0	1106	0	547	0	418	0	24	32	1708	0	0	0	0	0	0	2052	0	0	9	74	13	LF	0d	B	mixed_skin	24	FH_7d29
LF_0d28	20	0	121	0	218	0	10	0	0	0	314	0	0	0	0	0	0	369	0	0	0	12	0	LF	0d	B	mixed_skin	21	FH_7d3
LF_0d29	0	0	70	0	3699	0	2104	0	363	145	4111	0	0	0	0	0	0	1790	0	16	32	639	0	LF	0d	B	mixed_skin	24	FH_7d30
LF_0d3	90	0	936	0	11	0	0	0	0	0	92	0	0	0	0	0	0	187	0	0	0	0	0	LF	0d	B	dry_skin	41	FH_7d31
LF_0d30	0	0	280	0	55	0	52	0	0	0	110	0	0	0	0	0	0	2081	0	0	0	0	0	LF	0d	B	mixed_skin	26	FH_7d32
LF_0d31	230	0	1938	0	340	0	16	0	0	0	240	0	0	7	0	0	0	576	0	0	0	0	0	LF	0d	B	dry_skin	32	FH_7d33
LF_0d32	121	0	1681	0	1017	0	3	0	4	0	1210	0	0	0	0	0	0	775	0	0	0	0	0	LF	0d	B	oily_skin	24	FH_7d35
LF_0d33	86	0	772	0	575	0	20	0	0	0	280	0	0	0	0	0	0	828	0	0	0	8	0	LF	0d	B	mixed_skin	45	FH_7d36
LF_0d34	65	0	808	0	398	0	7	0	0	0	305	10	0	0	0	0	0	448	0	0	0	0	2	LF	0d	B	mixed_skin	21	FH_7d37
LF_0d35	1	0	538	0	577	0	11	0	0	0	681	0	0	0	0	0	0	498	0	0	0	12	0	LF	0d	B	mixed_skin	20	FH_7d38
LF_0d36	42	0	109	0	11	0	0	0	0	0	39	0	0	0	0	0	0	27	0	0	0	0	0	LF	0d	B	oily_skin	20	FH_7d39
LF_0d37	17	0	38	0	341	0	5	0	0	0	286	2	0	0	0	0	0	415	0	0	0	0	0	LF	0d	B	oily_skin	51	FH_7d4
LF_0d38	0	0	0	0	29	0	0	0	0	0	29	0	0	0	0	0	0	41	0	0	0	0	0	LF	0d	B	oily_skin	23	FH_7d40
LF_0d39	141	0	486	0	449	0	5	3	4	0	169	0	0	0	0	0	0	330	0	0	0	0	0	LF	0d	B	mixed_skin	46	FH_7d41
LF_0d4	44	0	1790	0	212	0	0	0	1796	0	29	7	0	0	0	0	0	1873	0	0	0	0	0	LF	0d	B	mixed_skin	21	FH_7d42
LF_0d40	121	0	170	0	885	0	6	0	0	0	460	0	0	0	0	0	0	445	0	5	0	0	0	LF	0d	B	oily_skin	23	FH_7d43
LF_0d41	0	0	24	0	36	0	0	0	0	0	70	0	0	0	0	0	0	182	0	0	0	0	0	LF	0d	A	mixed_skin	23	FH_7d44
LF_0d42	14	0	144	0	154	0	46	0	0	0	136	0	0	0	0	0	0	2370	0	0	0	3	0	LF	0d	A	dry_skin	20	FH_7d45
LF_0d43	136	0	644	0	1765	0	38	0	0	0	1343	0	0	0	0	0	0	1624	0	0	0	23	0	LF	0d	A	mixed_skin	22	FH_7d46
LF_0d44	0	0	52	0	44	0	0	0	0	0	66	0	0	0	0	0	0	103	0	0	0	0	0	LF	0d	A	dry_skin	28	FH_7d47
LF_0d45	0	0	22	0	175	0	0	0	0	0	139	0	0	0	0	0	0	239	0	0	0	0	5	LF	0d	A	oily_skin	35	FH_7d48
LF_0d46	43	0	146	0	160	0	5	0	11	0	220	0	0	0	0	0	0	256	0	0	0	9	0	LF	0d	A	mixed_skin	26	FH_7d49
LF_0d47	21	0	142	0	312	0	28	0	0	0	409	13	0	0	0	0	0	1830	0	0	0	0	0	LF	0d	A	mixed_skin	25	FH_7d5
LF_0d48	0	0	36	0	365	0	314	0	11	0	527	0	0	0	0	0	0	5566	0	0	0	33	0	LF	0d	A	mixed_skin	22	FH_7d50
LF_0d49	70	0	354	0	356	0	4	0	0	0	237	0	0	0	0	0	0	607	0	0	0	0	0	LF	0d	A	oily_skin	40	FH_7d51
LF_0d5	112	0	963	0	72	0	0	0	8	0	194	0	0	0	0	0	0	303	0	0	0	0	0	LF	0d	B	mixed_skin	20	FH_7d52
LF_0d50	26	0	152	0	2272	0	27	0	0	0	533	0	0	0	0	0	0	675	0	0	0	34	0	LF	0d	A	oily_skin		FH_7d53
LF_0d51	26	0	828	0	255	0	20	0	0	9	225	0	0	0	0	0	0	571	0	0	0	0	12	LF	0d	A	mixed_skin	30	FH_7d55
LF_0d52	154	0	2020	0	254	0	513	0	0	0	501	0	3	0	0	0	0	453	0	7	0	14	0	LF	0d	A	dry_skin	25	FH_7d56
LF_0d53	0	0	94	0	450	0	70	0	0	0	204	0	0	0	0	0	0	554	0	0	0	8	0	LF	0d	A	mixed_skin	27	FH_7d57
LF_0d54	71	0	1374	0	150	0	252	0	0	0	368	0	0	0	8	0	0	612	0	20	0	0	0	LF	0d	A	mixed_skin	32	FH_7d58
LF_0d55	79	0	3848	0	59	0	1376	0	5	14	1442	0	0	0	0	0	0	3015	0	64	0	0	0	LF	0d	A	mixed_skin	25	FH_7d59
LF_0d56	60	0	854	0	311	0	89	0	0	0	261	0	0	0	0	0	0	609	0	0	0	0	7	LF	0d	A	mixed_skin	27	FH_7d6
LF_0d57	0	0	1133	0	158	0	75	0	0	0	384	0	0	0	0	0	0	627	0	0	0	4	0	LF	0d	A	mixed_skin	26	FH_7d60
LF_0d58	131	0	1117	0	113	0	7	0	0	0	179	0	0	0	0	0	0	532	0	0	0	0	0	LF	0d	A	dry_skin	26	FH_7d61
LF_0d59	0	0	436	0	66	0	29	0	0	0	162	0	0	0	0	0	0	388	0	0	0	0	0	LF	0d	A	dry_skin	33	FH_7d62
LF_0d6	1440	4	4840	7	4954	0	45	0	14	0	9013	0	0	0	0	0	0	2453	0	0	0	7	0	LF	0d	B	oily_skin	25	FH_7d63
LF_0d60	0	0	3143	0	490	0	1285	0	0	9	753	0	0	0	0	0	0	423	0	23	0	35	0	LF	0d	A	dry_skin	27	FH_7d64
LF_0d61	0	0	428	0	83	0	141	0	0	0	240	0	0	0	0	0	0	2599	0	0	0	0	0	LF	0d	A	mixed_skin	26	FH_7d65
LF_0d62	0	0	687	0	1558	0	252	0	0	0	612	0	0	0	0	0	0	606	0	20	0	0	0	LF	0d	A	mixed_skin	25	FH_7d66
LF_0d63	19	0	302	0	149	0	26	0	0	0	403	0	0	0	0	0	0	296	0	0	0	0	0	LF	0d	A	dry_skin	30	FH_7d67
LF_0d64	55	0	2914	0	1199	0	1290	0	0	0	2080	0	0	0	0	0	0	748	0	39	16	12	0	LF	0d	A	mixed_skin	24	FH_7d68
LF_0d65	0	0	124	0	169	0	0	0	0	0	350	0	0	0	0	0	0	404	0	0	0	0	0	LF	0d	A	mixed_skin	23	FH_7d69
LF_0d66	0	0	195	0	332	0	0	0	0	0	242	0	0	0	0	0	0	610	0	0	0	0	0	LF	0d	A	mixed_skin	26	FH_7d7
LF_0d67	58	0	934	0	771	0	1784	0	102	47	4485	0	0	13	0	0	0	3059	0	16	38	662	0	LF	0d	A	mixed_skin	29	FH_7d70
LF_0d68	78	0	2806	0	199	0	1622	0	13	3	1032	0	0	0	0	0	0	261	0	46	0	27	0	LF	0d	A	dry_skin	50	FH_7d71
LF_0d69	300	0	2015	0	312	0	183	0	19	13	1252	9	0	0	0	0	0	985	0	6	0	102	0	LF	0d	A	mixed_skin	55	FH_7d72
LF_0d7	84	0	897	0	29	0	0	0	133	0	83	0	0	0	0	0	0	157	0	0	0	0	21	LF	0d	B	mixed_skin	20	FH_7d73
LF_0d70	43	0	326	0	57	0	26	0	0	0	255	0	0	0	0	0	0	269	0	0	0	0	0	LF	0d	A	mixed_skin	21	FH_7d76
LF_0d71	203	0	1263	0	177	0	130	0	9	10	279	0	0	0	0	0	0	674	0	9	0	0	0	LF	0d	A	dry_skin	45	FH_7d77
LF_0d72	14	0	281	0	97	0	25	0	0	0	264	0	0	0	0	0	0	571	0	12	0	0	6	LF	0d	A	dry_skin	54	FH_7d78
LF_0d73	10	0	188	0	20	0	7	0	0	0	136	0	0	0	0	0	0	229	0	0	0	0	0	LF	0d	A	oily_skin	37	FH_7d79
LF_0d74	218	0	2233	0	87	0	11	0	0	0	116	0	0	0	0	0	0	299	0	0	0	0	0	LF	0d	A	mixed_skin	37	FH_7d8
LF_0d75	0	0	1424	0	438	0	617	0	0	5	730	0	0	0	0	0	0	478	0	0	0	9	0	LF	0d	A	oily_skin	23	FH_7d80
LF_0d76	67	0	831	0	73	4	0	0	0	0	95	0	0	0	0	0	0	240	0	0	0	0	0	LF	0d	A	oily_skin	20	FH_7d81
LF_0d77	33	0	317	0	55	0	0	0	4	0	225	0	0	0	0	0	0	255	0	0	0	0	0	LF	0d	A	mixed_skin	22	FH_7d82
LF_0d78	192	0	2455	0	725	0	8	0	0	0	413	0	0	0	0	0	0	799	0	0	0	18	0	LF	0d	A	mixed_skin	26	FH_7d9
LF_0d79	0	0	131	0	60	0	0	0	0	0	159	0	0	0	0	0	0	171	0	0	0	0	0	LF	0d	A	mixed_skin	26	LF_0d1
LF_0d8	13	0	499	0	292	0	0	0	9	0	289	0	0	0	0	6	0	732	0	0	0	0	0	LF	0d	B	mixed_skin	42	LF_0d10
LF_0d80	54	0	500	0	1053	0	227	0	10	12	944	19	0	18	0	0	0	2481	0	0	0	61	18	LF	0d	A	mixed_skin	38	LF_0d11
LF_0d81	71	0	1842	0	928	0	0	0	3	0	415	0	0	0	0	0	0	579	0	0	0	0	0	LF	0d	B	mixed_skin	25	LF_0d12
LF_0d82	0	0	87	0	858	0	240	0	13	15	808	0	0	0	0	0	0	2228	0	0	6	74	6	LF	0d	B	mixed_skin	32	LF_0d13
LF_0d9	0	0	424	0	47	0	0	0	0	0	77	0	0	0	0	0	0	179	0	0	0	0	0	LF	0d	B	mixed_skin	51	LF_0d14

## Sheet: phylum-cheek-0d-top10
index	Phylum-cheek
p__Actinobacteria	0.192291
p__Bacteroidetes	0.0700852
p__Cyanobacteria	0.012886
p__Deferribacteres	0.00205734
p__Firmicutes	0.363894
p__Proteobacteria	0.345062
p__TM7	0.001681
p__Verrucomicrobia	0.0100007
Others	0.00204229

## Sheet: phylum-cheek-A
#OTU ID	cheek_A0d	cheek_A14d	cheek_A28d
k__Bacteria;p__Firmicutes	0.225868	0.158981	0.787603
k__Bacteria;p__Proteobacteria	0.373792	0.547067	0.133136
k__Bacteria;p__Actinobacteria	0.155989	0.222928	0.0333683
k__Bacteria;p__Bacteroidetes	0.106141	0.00759828	0.0381442
k__Bacteria;p__Verrucomicrobia	0.010599	0.000762398	0.00410467
k__Bacteria;p__Cyanobacteria	0.00185031	0.00273264	0.00104026
k__Bacteria;p__Patescibacteria	0.00266484	0.000967988	0.000238598
k__Bacteria;p__Fusobacteria	0.000412296	0.00115645	0.000178293
k__Bacteria;p__Deferribacteres	0.00122683	0	0.000410336
k__Bacteria;p__Deinococcus-Thermus	0.000482689	0.00101082	1.44208e-05
k__Bacteria;p__Tenericutes	0.000543025	0	0.000447699
k__Bacteria;p__Acidobacteria	0	0.000736699	0.000171738
k__Bacteria;p__Epsilonbacteraeota	0	0.000171325	0.000156662
k__Bacteria;p__Gemmatimonadetes	0.000311736	0	6.55489e-06
k__Bacteria;p__Synergistetes	0	0	0.000234665
k__Bacteria;p__WPS-2	0	0.000231289	0
k__Bacteria;p__Chlamydiae	0	0.000162759	0
k__Bacteria;p__Nitrospirae	8.04481e-05	0	0
k__Bacteria;p__Planctomycetes	0	4.28313e-05	1.17988e-05
k__Bacteria;p__Chloroflexi	0	1.71325e-05	3.47409e-05
k__Bacteria;p__Armatimonadetes	4.0224e-05	0	0
k__Bacteria;p__Elusimicrobia	0	1.71325e-05	0
k__Bacteria;p__Fibrobacteres	0	0	1.11433e-05
k__Bacteria;p__Spirochaetes	0	0	1.11433e-05

## Sheet: phylum-cheek-A-top10
#OTU ID	FA_A0d	FA_A14d	FA_A28d			#OTU ID	cheek_A0d	cheek_A14d	cheek_A28d
p__Firmicutes	0.225868	0.158981	0.787603			p__Firmicutes	0.225868	0.158981	0.287603
p__Proteobacteria	0.373792	0.547067	0.133136			p__Proteobacteria	0.373792	0.547067	0.433136
p__Actinobacteria	0.155989	0.222928	0.0333683			p__Actinobacteria	0.155989	0.222928	0.173368
p__Bacteroidetes	0.106141	0.00759828	0.0381442			p__Bacteroidetes	0.106141	0.00759828	0.0981442
p__Verrucomicrobia	0.010599	0.000762398	0.00410467			p__Verrucomicrobia	0.010599	0.000762398	0.00410467
p__Cyanobacteria	0.00185031	0.00273264	0.00104026			p__Cyanobacteria	0.00185031	0.00273264	0.00104026
						p__Patescibacteria	0.00266484	0.000967988	0.000238598
						p__Fusobacteria	0.000412296	0.00115645	0.000178293
						p__Deferribacteres	0.00122683	0	0.000410336
						p__Deinococcus-Thermus	0.000482689	0.00101082	0

## Sheet: phylum-cheek-B
index	Unassigned;__	k__Archaea;p__Euryarchaeota	k__Archaea;p__Nanoarchaeaeota	k__Bacteria;__	k__Bacteria;p__Acidobacteria	k__Bacteria;p__Actinobacteria	k__Bacteria;p__Aquificae	k__Bacteria;p__Bacteroidetes	k__Bacteria;p__Chloroflexi	k__Bacteria;p__Cyanobacteria	k__Bacteria;p__Deferribacteres	k__Bacteria;p__Deinococcus-Thermus	k__Bacteria;p__Dependentiae	k__Bacteria;p__Elusimicrobia	k__Bacteria;p__Epsilonbacteraeota	k__Bacteria;p__Firmicutes	k__Bacteria;p__Fusobacteria	k__Bacteria;p__Gemmatimonadetes	k__Bacteria;p__Patescibacteria	k__Bacteria;p__Planctomycetes	k__Bacteria;p__Proteobacteria	k__Bacteria;p__Spirochaetes	k__Bacteria;p__Synergistetes	k__Bacteria;p__Tenericutes	k__Bacteria;p__Verrucomicrobia	group
LF_0d1	36	0	0	79	0	110	0	39	0	0	0	0	0	0	0	4021	0	0	24	0	185	0	0	0	43	FA_0d
LF_0d10	0	0	0	0	0	175	0	0	0	0	0	0	0	0	0	1533	0	0	0	0	328	0	0	0	0	FA_0d
LF_0d11	428	0	0	640	0	120	0	0	0	6	0	0	0	0	0	11760	0	0	0	0	957	0	0	0	0	FA_0d
LF_0d12	157	0	0	79	0	45	0	0	0	0	0	0	0	0	0	43	0	0	0	0	94	0	0	0	0	FA_0d
LF_0d13	2557	0	0	2798	0	160	0	6	0	3	0	0	0	0	0	179	5	0	0	0	281	0	0	0	0	FA_0d
LF_0d14	869	0	0	983	0	237	0	317	0	4	87	0	0	0	0	916	0	0	9	0	351	0	0	0	62	FA_0d
LF_0d15	1091	0	0	1503	0	638	0	3	0	0	0	0	0	0	0	1120	0	0	0	0	398	0	0	0	0	FA_0d
LF_0d16	1247	0	0	1012	0	233	0	28	0	0	0	0	0	0	0	1889	0	0	0	0	737	0	0	0	0	FA_0d
LF_0d17	2378	0	0	1955	0	253	0	3	0	0	0	0	0	0	0	377	0	0	4	0	691	0	0	0	0	FA_0d
LF_0d2	1275	0	0	975	0	597	0	30	0	0	0	0	0	0	0	1334	36	9	0	0	1434	0	4	0	0	FA_0d
LF_0d20	2073	0	0	1445	0	518	0	35	0	0	0	6	0	0	0	696	0	0	15	6	2077	0	0	0	8	FA_0d
LF_0d21	1305	0	0	1033	0	609	0	10	0	0	0	6	0	0	0	491	0	0	0	0	1082	0	0	0	0	FA_0d
LF_0d22	97	0	0	110	7	630	0	0	0	0	0	0	0	0	0	2208	0	0	0	0	1303	0	0	0	0	FA_0d
LF_0d23	830	0	0	1436	0	293	0	3	0	0	0	0	0	0	0	486	0	0	0	0	429	0	0	0	0	FA_0d
LF_0d24	166	0	0	95	0	282	0	4	0	0	0	8	0	0	0	340	0	0	0	0	629	0	0	0	0	FA_0d
LF_0d25	506	0	0	395	0	453	0	12	0	0	0	0	0	0	0	1565	0	0	0	0	1085	0	0	0	0	FA_0d
LF_0d26	93	0	0	93	0	115	0	0	0	0	9	0	0	0	0	63	0	0	0	0	63	0	0	0	0	FA_0d
LF_0d27	680	0	0	525	0	547	0	418	0	24	32	13	0	0	0	1699	0	0	0	0	2064	0	0	9	74	FA_0d
LF_0d28	83	0	0	58	0	218	0	10	0	0	0	0	0	0	0	314	0	0	0	0	369	0	0	0	12	FA_0d
LF_0d29	20	0	0	57	0	3699	0	2098	0	364	145	0	0	0	0	4109	0	0	16	0	1790	0	0	32	639	FA_0d
LF_0d3	559	0	0	467	0	11	0	0	0	0	0	0	0	0	0	92	0	0	0	0	187	0	0	0	0	FA_0d
LF_0d30	15	0	0	265	0	55	0	52	0	0	0	0	0	0	0	110	0	0	0	0	2123	0	0	0	0	FA_0d
LF_0d31	1119	0	0	1049	0	340	0	16	0	0	0	0	0	0	0	240	0	7	0	0	564	0	0	0	0	FA_0d
LF_0d32	837	0	0	968	0	1017	0	3	0	4	0	0	0	0	0	1210	0	0	0	0	775	0	0	0	0	FA_0d
LF_0d33	501	0	0	386	0	547	0	20	0	0	0	0	0	0	0	280	0	0	0	0	828	0	0	0	8	FA_0d
LF_0d34	339	0	0	534	0	398	0	7	0	0	0	2	0	0	0	305	10	0	0	0	452	0	0	0	0	FA_0d
LF_0d35	239	0	0	300	0	577	0	11	0	0	0	0	0	0	0	681	0	0	0	0	498	0	0	0	12	FA_0d
LF_0d36	61	0	0	90	0	11	0	0	0	0	0	0	0	0	0	39	0	0	0	0	27	0	0	0	0	FA_0d
LF_0d37	36	0	0	19	0	341	0	5	0	0	0	0	0	0	0	286	2	0	0	0	423	0	0	0	0	FA_0d
LF_0d38	0	0	0	0	0	29	0	0	0	0	0	0	0	0	0	30	0	0	0	0	41	0	0	0	0	FA_0d
LF_0d39	377	0	0	250	0	449	0	8	0	4	0	0	0	0	0	169	0	0	0	0	330	0	0	0	0	FA_0d
LF_0d4	580	0	0	1185	0	212	0	0	0	1796	0	0	0	0	0	29	7	0	0	0	1874	0	0	0	0	FA_0d
LF_0d40	175	0	0	116	0	885	0	6	0	0	0	0	0	0	0	479	0	0	5	0	445	0	0	0	0	FA_0d
LF_0d5	546	0	0	531	0	72	0	0	0	8	0	0	0	0	0	194	0	0	0	0	302	0	0	0	0	FA_0d
LF_0d6	4374	4	0	1510	7	4954	0	45	0	14	0	0	0	0	0	9013	0	0	0	0	2465	0	0	0	7	FA_0d
LF_0d7	486	0	0	495	0	29	0	0	0	133	0	21	0	0	0	83	0	0	0	0	157	0	0	0	0	FA_0d
LF_0d8	292	0	0	220	0	292	0	0	0	9	0	0	0	0	0	289	0	0	6	0	734	0	0	0	0	FA_0d
LF_0d81	193	0	0	1720	0	928	0	0	0	3	0	0	0	0	0	415	0	0	0	0	574	0	0	0	0	FA_21d
LF_0d82	87	0	0	0	0	858	0	240	0	13	15	6	0	0	0	804	0	0	0	0	2245	0	0	6	74	FA_21d
LF_0d9	46	0	0	378	0	47	0	0	0	0	0	0	0	0	0	77	0	0	0	0	179	0	0	0	0	FA_0d
LF_14d1	119	0	0	0	8	497	0	210	0	0	0	0	0	0	0	3334	0	3	0	0	4941	0	0	0	0	FA_14d
LF_14d10	143	0	0	28	3	2993	0	10	0	0	0	5	0	0	0	25696	3	0	6	0	1347	0	0	0	0	FA_14d
LF_14d11	38	0	0	0	0	47	0	17	0	0	0	0	0	0	0	4663	0	0	0	0	350	0	0	0	0	FA_14d
LF_14d12	39	0	0	21	0	300	0	5	0	0	0	0	0	0	0	1234	0	0	0	0	467	0	0	0	0	FA_14d
LF_14d13	376	0	0	515	0	305	0	3	0	0	0	0	0	0	0	425	0	0	0	0	613	0	0	0	0	FA_14d
LF_14d14	419	0	2	352	6	900	0	5	0	0	0	0	0	0	0	1888	5	0	3	0	2288	0	0	0	0	FA_14d
LF_14d15	141	0	0	189	0	158	0	7	0	0	0	0	0	0	0	3586	0	0	0	2	1019	0	0	0	0	FA_14d
LF_14d16	31	0	0	0	0	1622	0	0	0	0	0	0	0	0	0	16982	0	0	0	0	4400	0	0	0	0	FA_14d
LF_14d17	452	0	0	328	3	1137	0	109	0	0	0	0	0	0	0	2338	48	0	9	0	5123	0	0	2	0	FA_14d
LF_14d2	49	0	0	45	6	234	0	53	0	0	0	0	0	0	0	1234	15	0	25	0	3778	0	0	0	5	FA_14d
LF_14d20	95	0	5	78	0	120	0	4	0	0	0	0	0	0	0	239	0	0	0	0	329	0	0	0	0	FA_14d
LF_14d21	214	0	0	152	0	1007	0	28	0	0	0	9	0	0	6	1715	29	0	6	4	2374	0	0	0	10	FA_14d
LF_14d22	35	0	0	454	0	2706	0	6	0	0	0	0	0	0	0	546	0	0	0	0	371	0	0	0	0	FA_14d
LF_14d23	0	0	0	0	0	701	0	2	0	0	0	0	0	0	0	541	0	0	4	0	481	0	0	0	0	FA_14d
LF_14d24	1587	0	0	1257	3	651	0	0	0	269	0	11	0	0	0	1928	0	0	0	0	898	0	0	0	0	FA_14d
LF_14d25	1572	0	0	1413	0	73	0	0	0	3	0	0	0	0	0	614	0	0	0	0	321	0	0	0	0	FA_14d
LF_14d26	998	0	0	743	0	351	0	0	0	0	0	0	0	0	0	2283	0	0	0	0	547	0	0	0	0	FA_14d
LF_14d27	1230	0	0	1031	0	29	0	0	0	0	0	0	0	0	0	444	0	0	0	0	234	0	0	0	0	FA_14d
LF_14d28	392	0	0	514	0	38	0	3	0	0	0	0	0	0	0	165	0	0	0	0	398	0	0	0	0	FA_14d
LF_14d29	3591	0	0	1659	5	943	0	3	0	0	0	125	0	0	0	1708	37	0	6	6	1087	0	0	0	0	FA_14d
LF_14d30	600	0	0	579	0	149	0	2	0	0	0	0	0	0	0	490	0	0	0	0	821	0	0	0	0	FA_14d
LF_14d31	1124	0	7	778	9	221	0	19	0	0	0	11	7	2	0	1510	0	0	6	7	4582	0	0	0	0	FA_14d
LF_14d32	222	0	0	211	0	422	0	124	0	0	0	0	0	0	0	2389	33	0	0	0	2937	0	0	0	0	FA_14d
LF_14d33	180	0	0	210	0	51	0	0	0	0	0	0	0	0	0	152	0	0	0	0	1318	0	0	0	0	FA_14d
LF_14d34	270	0	7	869	0	634	0	4	0	0	0	0	0	0	0	91	0	0	0	0	1047	0	0	0	0	FA_14d
LF_14d35	14	0	3	18	0	4617	0	62	0	12	0	189	0	0	0	5451	0	0	183	0	5291	0	0	0	0	FA_14d
LF_14d36	346	0	13	221	0	671	0	49	0	0	0	0	0	0	0	6189	32	0	24	0	3603	3	0	0	0	FA_14d
LF_14d37	165	0	0	195	0	52	0	2	0	0	0	0	0	0	0	208	0	0	0	0	375	0	0	0	0	FA_14d
LF_14d38	16	0	0	31	0	10	0	3	0	5	0	0	0	0	0	127	0	0	0	0	319	0	0	0	0	FA_14d
LF_14d39	24	0	5	28	8	2306	3	64	0	7	0	0	0	0	0	1108	87	0	11	0	2480	0	0	0	0	FA_14d
LF_14d4	0	0	0	0	0	226	0	63	4	0	0	0	0	0	0	183	0	0	3	4	5473	0	0	0	0	FA_14d
LF_14d40	139	0	0	615	0	1081	0	30	0	0	0	8	0	0	0	1375	19	0	0	0	627	0	0	0	0	FA_14d
LF_14d5	70	0	0	52	7	717	0	54	0	7	0	0	0	0	0	616	0	0	4	0	2878	0	0	0	11	FA_14d
LF_14d6	76	0	0	72	0	23	0	0	0	0	0	0	0	0	0	2697	0	0	0	0	29369	0	0	0	0	FA_14d
LF_14d7	7	0	5	274	0	63	0	0	0	0	0	6	0	0	0	268	0	0	0	0	3072	0	0	0	0	FA_14d
LF_14d8	430	0	5	555	0	49	0	0	0	0	0	0	0	0	0	115	0	0	0	0	238	0	0	0	0	FA_14d
LF_14d81	34	0	0	33	0	2290	0	75	0	0	0	0	0	0	0	805	0	0	0	0	1460	0	0	0	0	FA_21d
LF_14d82	184	0	0	310	0	553	0	21	0	0	0	0	0	0	0	720	0	0	0	0	488	0	0	0	0	FA_21d
LF_14d9	123	0	0	70	0	66	0	3	0	0	0	0	0	0	0	271	0	0	8	0	267	0	0	0	0	FA_14d
LF_28d1	43	0	0	0	0	606	0	2239	0	115	54	0	0	0	0	7041	0	0	0	0	3041	0	0	0	185	FA_21d
LF_28d10	0	0	0	0	0	119	0	2	0	0	0	0	0	0	0	38928	0	0	0	0	4215	0	0	0	0	FA_21d
LF_28d11	0	0	0	0	4	64	0	0	0	0	0	0	0	0	5	32116	0	0	0	0	291	0	0	0	0	FA_21d
LF_28d12	0	0	0	0	0	73	0	7	0	0	0	0	0	0	0	21845	0	0	0	0	3327	0	0	0	0	FA_21d
LF_28d13	0	0	0	0	0	3289	0	1265	0	76	33	0	0	0	0	33739	16	0	0	0	4951	0	44	0	152	FA_21d
LF_28d14	0	0	67	0	0	3678	0	6850	0	56	23	73	0	0	42	28097	0	0	37	0	17207	0	0	167	1395	FA_21d
LF_28d15	56	0	0	3	0	1098	0	2624	0	192	14	0	0	0	0	41365	0	0	0	0	1972	0	124	51	316	FA_21d
LF_28d16	0	0	0	0	0	199	0	11	0	0	0	0	0	0	0	31079	0	0	0	0	531	0	0	0	0	FA_21d
LF_28d17	40	0	0	0	0	4509	0	9711	0	226	129	0	0	0	0	35850	0	0	0	0	1995	0	147	200	973	FA_21d
LF_28d2	0	0	0	0	0	9166	0	19	0	0	6	0	0	0	30	20711	0	0	0	0	1847	0	0	0	0	FA_21d
LF_28d20	0	0	0	11	0	2242	0	4092	0	132	63	0	0	0	0	29177	26	0	10	0	4196	0	33	12	525	FA_21d
LF_28d21	0	0	0	0	0	0	0	0	0	0	0	0	0	0	0	39379	0	0	0	0	18	0	0	0	0	FA_21d
LF_28d22	0	0	0	0	0	157	0	42	0	0	0	0	0	0	0	36159	0	0	0	0	562	0	0	0	0	FA_21d
LF_28d23	0	0	0	0	0	545	0	1997	0	101	16	0	0	0	0	12884	0	0	0	0	315	0	0	8	115	FA_21d
LF_28d24	0	0	0	0	0	20	0	0	0	0	0	0	0	0	0	33353	0	0	0	0	336	0	0	0	0	FA_21d
LF_28d25	4	0	0	0	0	30	0	0	0	0	0	0	0	0	0	34682	0	0	0	0	398	0	0	0	0	FA_21d
LF_28d26	47	0	0	6	0	1887	0	4794	0	164	109	0	0	0	0	19954	10	0	7	0	4678	0	61	96	755	FA_21d
LF_28d27	0	0	0	0	0	0	0	0	0	0	0	0	0	0	0	34679	0	0	0	0	271	0	0	0	0	FA_21d
LF_28d28	0	0	0	0	0	9	0	0	0	0	0	0	0	0	0	57458	0	0	0	0	213	0	0	0	0	FA_21d
LF_28d29	0	0	0	0	0	112	0	87	0	0	0	58	0	0	0	44386	0	0	0	17	912	0	0	0	0	FA_21d
LF_28d30	0	0	0	0	0	181	0	0	0	0	0	0	0	0	0	47046	0	0	0	0	397	0	0	0	0	FA_21d
LF_28d31	0	0	0	0	0	969	0	2411	0	102	9	25	0	0	0	11579	64	0	0	0	1344	0	62	22	423	FA_21d
LF_28d32	0	0	0	0	0	63	0	0	0	0	0	0	0	0	0	42081	0	0	0	0	3694	0	0	0	0	FA_21d
LF_28d33	0	0	0	0	0	64	0	0	0	0	0	0	0	0	0	40714	0	0	0	0	184	0	0	0	0	FA_21d
LF_28d35	0	0	0	0	0	205	0	0	0	0	0	0	0	0	0	48891	0	0	0	0	10831	0	0	0	0	FA_21d
LF_28d36	69	0	0	42	14	1089	0	3955	0	17	110	0	6	0	0	19207	15	0	0	0	2934	0	0	0	338	FA_21d
LF_28d37	0	0	0	0	0	0	0	0	0	0	0	0	0	0	0	32511	0	0	0	0	62	0	0	0	0	FA_21d
LF_28d38	19	0	17	0	0	2867	0	4014	0	152	51	0	0	0	0	32243	58	0	236	0	15965	25	43	0	397	FA_21d
LF_28d39	0	0	0	0	0	30	0	0	0	0	0	0	0	0	0	32650	0	0	0	0	107	0	0	0	0	FA_21d
LF_28d4	10	0	0	0	0	381	0	42	0	0	0	0	0	0	11	19494	0	0	0	0	7158	0	0	0	0	FA_21d
LF_28d40	62	0	0	53	0	1743	0	3309	0	30	0	27	0	0	0	24145	0	0	0	0	2309	0	61	48	357	FA_21d
LF_28d5	0	0	0	0	256	3089	0	5780	0	206	58	0	0	76	0	30388	0	0	0	0	5597	0	0	95	591	FA_21d
LF_28d6	37	0	0	0	0	177	0	0	0	0	0	0	0	0	0	45167	0	0	13	0	160	0	0	0	0	FA_21d
LF_28d7	0	0	0	0	0	26	0	148	0	12	48	0	0	0	42	30199	0	0	0	0	6178	0	0	10	35	FA_21d
LF_28d8	0	0	24	0	0	913	0	9	0	0	0	0	0	0	0	16523	0	0	0	0	5321	0	0	0	0	FA_21d
LF_28d81	0	0	0	0	0	86	0	13	0	0	0	0	0	0	0	32213	0	0	0	0	450	0	0	0	5	FA_21d
LF_28d82	0	0	0	0	0	79	0	0	0	0	0	0	0	0	0	19616	0	0	0	0	74	0	0	0	0	FA_21d
LF_28d9	0	0	0	0	0	20	0	10	0	5	0	0	0	0	0	13607	0	0	0	0	603	0	0	0	0	FA_21d
