# Supplementary material for: Metagenomic insights into the effects of cosmetics containing complex polysaccharides on the composition of skin microbiota in females
Source: Front Cell Infect Microbiol. 2023 Aug 1;13:1210724. doi: 10.3389/fcimb.2023.1210724 (PMC10428012; doi:10.3389/fcimb.2023.1210724)
Supplement: Supplementary file 14 [file Table_13.xlsx]

## Sheet: phylum-original-froehead-0d
index	Unassigned;__	k__Archaea;p__[Parvarchaeota]	k__Bacteria;__	k__Bacteria;p__	k__Bacteria;p__Acidobacteria	k__Bacteria;p__Actinobacteria	k__Bacteria;p__Bacteroidetes	k__Bacteria;p__Chlamydiae	k__Bacteria;p__Cyanobacteria	k__Bacteria;p__Deferribacteres	k__Bacteria;p__Firmicutes	k__Bacteria;p__Fusobacteria	k__Bacteria;p__Gemmatimonadetes	k__Bacteria;p__OD1	k__Bacteria;p__Proteobacteria	k__Bacteria;p__SR1	k__Bacteria;p__Synergistetes	k__Bacteria;p__TM6	k__Bacteria;p__TM7	k__Bacteria;p__Tenericutes	k__Bacteria;p__Verrucomicrobia	k__Bacteria;p__[Thermi]	Body_position	Time	Treatment	Type	Age	Description
FH_0d1	278	0	3995	0	0	106	219	0	8	60	1740	0	0	0	7709	0	0	0	4	0	17	0	FH	0d	B	mixed_skin	22	FH_0d1
FH_0d10	147	0	923	0	0	467	20	0	0	0	1195	0	0	0	902	0	0	0	0	0	0	0	FH	0d	B	mixed_skin	20	FH_0d10
FH_0d11	30	0	1042	0	0	655	0	0	0	0	437	0	0	0	381	0	0	0	0	0	0	0	FH	0d	B	mixed_skin	27	FH_0d11
FH_0d12	37	0	148	0	0	222	27	0	0	0	145	0	0	0	216	0	0	0	0	0	0	0	FH	0d	B	mixed_skin	20	FH_0d12
FH_0d13	201	0	1233	0	0	453	0	0	0	0	412	0	0	0	318	0	0	0	0	0	0	0	FH	0d	B	mixed_skin	45	FH_0d13
FH_0d14	5	0	150	0	0	369	2	0	44	5	555	0	0	0	399	0	0	0	0	0	10	0	FH	0d	B	mixed_skin	39	FH_0d14
FH_0d15	177	0	914	0	0	247	0	0	0	0	312	0	0	0	363	0	0	0	0	0	0	0	FH	0d	B	mixed_skin	22	FH_0d15
FH_0d16	22	0	20	0	0	272	0	0	0	0	340	0	0	0	539	0	0	0	0	0	0	4	FH	0d	B	dry_skin	23	FH_0d16
FH_0d17	0	0	27	0	0	142	0	0	0	0	150	0	0	0	224	0	0	0	0	0	0	0	FH	0d	B	dry_skin	48	FH_0d17
FH_0d2	160	0	3086	0	0	325	0	0	0	0	550	0	0	0	432	0	0	0	0	0	0	0	FH	0d	B	mixed_skin	20	FH_0d2
FH_0d20	0	0	63	0	0	139	0	0	0	0	89	0	0	0	92	0	0	0	0	0	0	0	FH	0d	B	mixed_skin	23	FH_0d20
FH_0d21	13	0	918	0	0	430	4	0	0	0	288	0	0	0	332	0	0	0	0	0	0	0	FH	0d	B	oily_skin	29	FH_0d21
FH_0d22	44	0	674	0	0	1957	206	0	0	0	1837	0	0	0	12123	0	0	5	0	0	0	3	FH	0d	B	dry_skin	20	FH_0d22
FH_0d23	17	0	476	0	0	82	6	0	0	0	231	0	0	0	391	0	0	0	0	0	7	0	FH	0d	B	dry_skin	50	FH_0d23
FH_0d24	92	0	802	0	0	113	4	0	0	0	222	0	0	0	317	0	0	0	3	0	0	0	FH	0d	B	mixed_skin	33	FH_0d24
FH_0d25	72	0	535	0	0	47	0	0	0	0	132	0	0	0	208	0	0	0	0	3	0	0	FH	0d	B	mixed_skin	26	FH_0d25
FH_0d26	0	0	493	0	0	353	24	0	0	0	231	0	0	0	243	0	0	0	0	0	0	0	FH	0d	B	oily_skin	30	FH_0d26
FH_0d27	90	0	1079	0	0	878	151	0	31	0	1995	38	0	0	575	22	0	0	23	0	11	0	FH	0d	B	mixed_skin	24	FH_0d27
FH_0d28	0	0	61	0	0	486	30	0	41	0	911	0	0	0	546	0	0	0	0	0	0	0	FH	0d	B	mixed_skin	21	FH_0d28
FH_0d29	53	0	401	0	0	3647	20	0	0	0	457	0	0	0	947	0	0	0	6	0	0	5	FH	0d	B	mixed_skin	24	FH_0d29
FH_0d3	221	0	3631	0	0	273	5	0	10	0	448	0	0	0	477	0	0	0	0	0	0	0	FH	0d	B	dry_skin	41	FH_0d3
FH_0d30	94	0	356	0	0	123	0	0	0	0	168	0	0	0	427	0	0	0	0	0	0	0	FH	0d	B	mixed_skin	26	FH_0d30
FH_0d31	0	0	22	0	0	0	0	0	0	0	30	0	0	0	53	0	0	0	0	0	0	0	FH	0d	B	dry_skin	32	FH_0d31
FH_0d32	30	0	213	0	0	13	4	0	0	0	150	0	0	0	285	0	0	0	0	0	0	0	FH	0d	B	oily_skin	24	FH_0d32
FH_0d33	78	0	426	0	0	40	0	0	0	0	139	0	0	0	439	0	0	0	0	0	0	0	FH	0d	B	mixed_skin	45	FH_0d33
FH_0d34	0	0	72	0	0	10	0	0	0	0	24	0	0	0	41	0	0	0	0	0	0	0	FH	0d	B	mixed_skin	21	FH_0d34
FH_0d35	58	0	139	0	0	127	0	0	0	0	1085	0	0	0	326	0	0	0	0	0	0	0	FH	0d	B	mixed_skin	20	FH_0d35
FH_0d37	0	0	96	2	0	33	3	0	0	0	313	0	0	0	342	0	0	0	0	0	0	0	FH	0d	B	oily_skin	51	FH_0d37
FH_0d38	0	0	0	0	0	39	0	0	0	0	136	0	0	0	265	0	0	0	0	0	0	0	FH	0d	B	oily_skin	23	FH_0d38
FH_0d39	27	0	84	0	0	1797	14	0	0	0	258	0	4	0	850	0	0	0	0	0	0	0	FH	0d	B	mixed_skin	46	FH_0d39
FH_0d4	224	0	2822	0	0	67	0	0	0	0	237	0	0	0	212	0	0	0	0	0	0	0	FH	0d	B	mixed_skin	21	FH_0d4
FH_0d40	27	0	211	0	0	1110	30	0	0	0	243	0	0	0	1739	0	0	0	0	0	0	0	FH	0d	B	oily_skin	23	FH_0d40
FH_0d41	0	0	550	0	0	55	0	0	0	0	159	0	0	0	269	0	0	0	0	0	0	0	FH	0d	A	mixed_skin	23	FH_0d41
FH_0d42	126	0	664	0	0	22	0	0	0	0	112	0	0	0	252	0	0	0	0	0	0	0	FH	0d	A	dry_skin	20	FH_0d42
FH_0d43	19	0	0	0	0	90	0	0	0	0	163	0	0	0	340	0	0	0	0	0	0	0	FH	0d	A	mixed_skin	22	FH_0d43
FH_0d44	16	0	384	0	0	138	0	0	0	0	237	0	0	0	417	0	0	0	0	0	0	0	FH	0d	A	dry_skin	28	FH_0d44
FH_0d45	146	0	1134	0	0	67	0	0	4	0	297	0	0	0	384	0	0	0	0	0	0	0	FH	0d	A	oily_skin	35	FH_0d45
FH_0d46	118	0	521	0	0	74	0	0	0	0	200	0	0	0	296	0	0	0	0	0	0	0	FH	0d	A	mixed_skin	26	FH_0d46
FH_0d47	0	0	574	0	5	35	6	0	0	0	207	0	0	0	575	0	0	0	0	0	0	0	FH	0d	A	mixed_skin	25	FH_0d47
FH_0d48	16	0	324	0	0	204	4	0	14	0	365	0	0	12	2457	0	0	0	0	0	0	0	FH	0d	A	mixed_skin	22	FH_0d48
FH_0d49	12	0	366	0	0	105	0	0	0	0	171	0	0	0	331	0	0	0	0	0	0	0	FH	0d	A	oily_skin	40	FH_0d49
FH_0d5	143	0	1549	0	0	74	11	0	0	0	177	0	0	0	712	0	0	0	0	0	0	0	FH	0d	B	mixed_skin	20	FH_0d5
FH_0d50	12	0	159	0	0	685	20	0	0	0	442	5	0	0	320	0	12	0	0	0	0	0	FH	0d	A	oily_skin	X	FH_0d50
FH_0d51	0	0	0	0	0	510	0	0	0	0	254	0	0	0	443	0	0	0	0	0	0	0	FH	0d	A	mixed_skin	30	FH_0d51
FH_0d52	0	0	84	0	0	220	0	0	0	0	161	0	0	0	427	0	0	0	0	0	0	5	FH	0d	A	dry_skin	25	FH_0d52
FH_0d53	78	0	368	0	0	128	9	0	0	0	138	0	0	0	247	0	0	0	0	0	0	0	FH	0d	A	mixed_skin	27	FH_0d53
FH_0d54	27	0	437	0	0	72	2	0	0	0	119	0	0	0	261	0	0	0	0	0	0	0	FH	0d	A	mixed_skin	32	FH_0d54
FH_0d55	0	0	17	0	0	142	7	0	0	0	147	0	0	0	387	0	0	0	0	0	0	0	FH	0d	A	mixed_skin	25	FH_0d55
FH_0d56	0	0	164	0	0	142	0	0	0	0	320	0	0	0	381	0	0	0	0	0	0	0	FH	0d	A	mixed_skin	27	FH_0d56
FH_0d57	25	0	233	0	0	30	0	0	0	0	199	0	0	0	230	0	0	0	0	0	0	0	FH	0d	A	mixed_skin	26	FH_0d57
FH_0d58	105	0	699	0	0	49	148	0	0	21	250	0	0	0	284	0	0	0	0	0	11	0	FH	0d	A	dry_skin	26	FH_0d58
FH_0d59	164	0	946	0	0	24	55	0	0	0	142	0	0	0	2561	0	0	0	0	0	0	0	FH	0d	A	dry_skin	33	FH_0d59
FH_0d6	298	0	1258	0	0	1272	0	2	0	0	2661	0	0	0	1271	0	0	0	0	0	0	0	FH	0d	B	oily_skin	25	FH_0d6
FH_0d60	71	0	263	0	0	69	0	0	0	0	84	0	0	0	145	0	0	0	0	0	0	0	FH	0d	A	dry_skin	27	FH_0d60
FH_0d61	109	0	416	0	0	85	5	0	0	0	194	0	0	0	275	0	0	0	0	0	0	0	FH	0d	A	mixed_skin	26	FH_0d61
FH_0d62	0	0	210	0	0	749	4	0	0	0	301	0	0	0	319	0	0	0	0	0	0	0	FH	0d	A	mixed_skin	25	FH_0d62
FH_0d63	0	0	67	0	0	23	0	0	0	0	89	0	0	0	173	0	0	0	0	0	0	4	FH	0d	A	dry_skin	30	FH_0d63
FH_0d64	97	0	1416	0	0	61	0	0	0	0	323	0	0	0	257	0	0	0	0	0	0	0	FH	0d	A	mixed_skin	24	FH_0d64
FH_0d65	101	0	836	0	0	214	6	0	0	0	934	383	0	0	881	0	0	0	0	0	0	0	FH	0d	A	mixed_skin	23	FH_0d65
FH_0d66	109	0	1326	0	0	133	0	0	0	0	59	0	6	0	163	0	0	0	0	0	0	0	FH	0d	A	mixed_skin	26	FH_0d66
FH_0d67	81	3	321	0	0	73	0	0	0	0	281	0	0	0	219	0	0	0	0	0	0	0	FH	0d	A	mixed_skin	29	FH_0d67
FH_0d68	113	0	917	0	0	31	4	0	0	0	141	0	0	0	193	0	0	0	0	0	0	0	FH	0d	A	dry_skin	50	FH_0d68
FH_0d69	44	0	426	0	0	17	0	0	0	0	138	5	0	0	214	0	0	0	0	0	0	0	FH	0d	A	mixed_skin	55	FH_0d69
FH_0d7	211	0	1071	0	0	87	0	0	0	0	160	0	0	0	157	0	0	0	0	0	0	0	FH	0d	B	mixed_skin	20	FH_0d7
FH_0d70	36	0	326	0	0	251	0	0	0	0	192	0	0	0	205	0	0	0	0	0	0	0	FH	0d	A	mixed_skin	21	FH_0d70
FH_0d71	0	0	444	0	0	21	35	0	0	0	96	0	0	0	201	0	0	0	0	0	0	0	FH	0d	A	dry_skin	45	FH_0d71
FH_0d72	0	0	65	0	0	523	89	0	11	0	839	0	9	0	3610	0	0	0	0	0	66	0	FH	0d	A	dry_skin	54	FH_0d72
FH_0d73	129	0	1701	0	0	281	15	0	0	0	732	2	0	0	428	0	0	0	0	0	46	0	FH	0d	A	oily_skin	37	FH_0d73
FH_0d74	125	0	1856	0	13	58	0	0	0	0	181	0	0	0	240	0	0	0	0	0	0	0	FH	0d	A	mixed_skin	37	FH_0d74
FH_0d75	188	0	3805	0	0	97	0	0	0	0	318	0	0	0	285	0	0	0	0	0	0	0	FH	0d	A	oily_skin	23	FH_0d75
FH_0d76	127	4	2129	0	0	90	0	0	0	0	356	0	0	0	323	0	0	0	0	0	0	0	FH	0d	A	oily_skin	20	FH_0d76
FH_0d77	147	0	2395	0	0	125	62	0	0	0	355	0	0	0	493	0	0	0	0	3	0	0	FH	0d	A	mixed_skin	22	FH_0d77
FH_0d78	388	0	2102	0	0	681	61	0	13	8	325	0	0	0	500	0	0	0	0	0	26	0	FH	0d	A	mixed_skin	26	FH_0d78
FH_0d79	258	0	1622	0	0	123	16	0	0	0	261	0	0	0	470	0	0	0	0	0	0	0	FH	0d	A	mixed_skin	26	FH_0d79
FH_0d8	127	0	1288	0	0	107	0	0	0	0	176	0	0	0	291	0	0	0	0	0	0	0	FH	0d	B	mixed_skin	42	FH_0d8
FH_0d80	139	0	2354	0	0	2122	3	0	0	0	1384	0	0	0	1180	0	0	0	0	0	10	0	FH	0d	A	mixed_skin	38	FH_0d80
FH_0d81	67	0	440	0	0	1119	0	0	0	0	126	0	0	0	321	0	0	0	0	0	0	0	FH	0d	B	mixed_skin	25	FH_0d81
FH_0d82	23	0	296	0	0	91	0	0	0	0	100	0	0	0	239	0	0	0	0	0	0	4	FH	0d	B	mixed_skin	32	FH_0d82
FH_0d9	154	0	861	0	0	139	4	0	0	0	231	0	0	0	527	0	0	0	0	0	0	0	FH	0d	B	mixed_skin	51	FH_0d9
FH_0d36	0	0	177	0	0	26	0	0	0	0	220	0	0	0	199	0	0	0	0	0	0	0	FH	0d	B	oily_skin	20	FH_0d36

## Sheet: phylum-forehead-0d-top10
index	phylum-forehead
p__Actinobacteria	0.225089
p__Bacteroidetes	0.0113155
p__Cyanobacteria	0.00149178
p__Firmicutes	0.262561
p__Fusobacteria	0.00367011
p__Proteobacteria	0.492168
p__Verrucomicrobia	0.00172911
Others	0.00197491

## Sheet: phylum-forehead-A
# Constructed from biom file
#OTU ID	FH_A0d	FH_A14d	FH_A28d
k__Archaea;p__Euryarchaeota	0	0.000473168	4.36442e-06
k__Archaea;p__Nanoarchaeaeota	0.000113106	9.46336e-05	8.10536e-06
k__Bacteria;Other	0.30629	0.0192661	0.00159738
k__Bacteria;p__Acidobacteria	0.000290843	0.000146845	0.000203257
k__Bacteria;p__Actinobacteria	0.138409	0.30115	0.0248024
k__Bacteria;p__Bacteroidetes	0.00911309	0.116602	0.0405455
k__Bacteria;p__Chlamydiae	0	0	3.74094e-06
k__Bacteria;p__Chloroflexi	0	2.61058e-05	0.000201387
k__Bacteria;p__Cyanobacteria	0.000678634	0.00125634	0.00174577
k__Bacteria;p__Deferribacteres	0.000468581	0.000290427	0.000473852
k__Bacteria;p__Deinococcus-Thermus	0.000145422	0.00127592	0.000302392
k__Bacteria;p__Elusimicrobia	0	3.91587e-05	0
k__Bacteria;p__Epsilonbacteraeota	0	0.000316533	5.29966e-05
k__Bacteria;p__Firmicutes	0.185542	0.39551	0.849864
k__Bacteria;p__Fusobacteria	0.00638239	0.0013314	0.000124698
k__Bacteria;p__Gemmatimonadetes	0.000242369	9.78968e-06	8.10536e-06
k__Bacteria;p__Lentisphaerae	0	0.0011715	0
k__Bacteria;p__Patescibacteria	0.000193896	0.00105076	0.000173953
k__Bacteria;p__Planctomycetes	0	9.78968e-06	1.62107e-05
k__Bacteria;p__Proteobacteria	0.349319	0.15795	0.0744907
k__Bacteria;p__Spirochaetes	0	0	1.37168e-05
k__Bacteria;p__Synergistetes	0.000193896	1.30529e-05	0.000227574
k__Bacteria;p__Tenericutes	4.84739e-05	0.000535169	0.000472605
k__Bacteria;p__Verrucomicrobia	0.00256912	0.0014195	0.00466682
k__Bacteria;p__WPS-2	0	6.20013e-05	0

## Sheet: phylum-forehead-B
# Constructed from biom file
#OTU ID	FH_B0d	FH_B14d	FH_B28d
k__Archaea;p__Nanoarchaeaeota	0	4.21535e-05	0.000116294
k__Bacteria;Other	0.184052	0.041709	0.000727891
k__Bacteria;p__Acidobacteria	0	0.000229928	0.000245241
k__Bacteria;p__Actinobacteria	0.193927	0.192392	0.0284167
k__Bacteria;p__Bacteroidetes	0.00865037	0.0184556	0.0496219
k__Bacteria;p__Chlamydiae	2.20673e-05	0	0
k__Bacteria;p__Chloroflexi	0	5.36499e-05	5.42303e-05
k__Bacteria;p__Cyanobacteria	0.00147851	0.000655295	0.00203966
k__Bacteria;p__Dadabacteria	0	0	4.21791e-06
k__Bacteria;p__Deferribacteres	0.000717186	4.59856e-05	0.00107316
k__Bacteria;p__Deinococcus-Thermus	0.000176538	0.00524236	9.94221e-05
k__Bacteria;p__Dependentiae	5.51682e-05	1.91607e-05	0
k__Bacteria;p__Elusimicrobia	0	0	1.32563e-05
k__Bacteria;p__Epsilonbacteraeota	0.000154471	2.29928e-05	3.91663e-05
k__Bacteria;p__Firmicutes	0.20976	0.431146	0.821764
k__Bacteria;p__Fusobacteria	0.000419278	0.000111132	0.000837556
k__Bacteria;p__Gemmatimonadetes	4.41345e-05	0	0.00010364
k__Bacteria;p__Nitrospirae	0	1.53285e-05	0
k__Bacteria;p__Patescibacteria	0.000639951	0.00242957	0.00035792
k__Bacteria;p__Planctomycetes	0	8.81392e-05	5.42303e-05
k__Bacteria;p__Proteobacteria	0.399373	0.306747	0.0874264
k__Bacteria;p__Spirochaetes	0	0	2.41023e-05
k__Bacteria;p__Synergistetes	0	0	0.000380817
k__Bacteria;p__Tenericutes	3.31009e-05	4.98178e-05	0.000756211
k__Bacteria;p__Verrucomicrobia	0.000496513	0.000528835	0.00584421
k__Bacteria;p__WPS-2	0	1.53285e-05	0
